# Supplementary material for: Risk factors and predictive nomograms for early death of patients with advanced hepatocellular carcinoma: a large retrospective study based on the SEER database
Source: BMC Gastroenterol. 2022 Jul 19;22:348. doi: 10.1186/s12876-022-02424-5 (PMC9297630; doi:10.1186/s12876-022-02424-5)
Supplement: Supplementary file 1 — Additional file 1: Table S1. A dataset of the information of stage IVA HCC patients. [file 12876_2022_2424_MOESM1_ESM.xlsx]

## Sheet: Sheet1
Id	Survival_months	Age	Gender	Race	Marital_status	Tumor_size_1	Histological_grade	AFP	Fibrosis_score	T_stage_2	Surgery_1	Radiotherapy	Chemotherapy
1	≤3	61~80	Female	White	Divorced	21~50	Unknown	Positive	Ishak 5-6	T3	No	No/Unknown	No/Unknown
2	＞3	＞80	Male	White	Unmarried	51~100	Unknown	Positive	Unknown	T3	No	No/Unknown	No/Unknown
3	＞3	61~80	Female	White	Married	21~50	Unknown	Positive	Ishak 5-6	T2	No	No/Unknown	Yes
4	＞3	41~60	Male	White	Married	21~50	Unknown	Negative	Unknown	T1	No	Yes	Yes
5	≤3	61~80	Female	White	Widowed	51~100	Grade II	Unknown	Unknown	T3	No	No/Unknown	No/Unknown
6	＞3	61~80	Male	White	Unknown	21~50	Unknown	Positive	Unknown	T2	No	No/Unknown	No/Unknown
7	＞3	61~80	Male	Others	Married	21~50	Grade II	Negative	Unknown	T2	No	No/Unknown	Yes
8	＞3	61~80	Male	White	Married	21~50	Grade III	Negative	Unknown	T1	No	No/Unknown	Yes
9	≤3	41~60	Male	Black	Married	Unknown	Unknown	Negative	Unknown	TX	No	No/Unknown	No/Unknown
10	＞3	41~60	Male	White	Married	51~100	Unknown	Positive	Unknown	T3	Local tumor destruction	No/Unknown	Yes
11	＞3	61~80	Male	White	Married	51~100	Unknown	Unknown	Unknown	T3	No	No/Unknown	Yes
12	≤3	61~80	Male	Black	Married	Unknown	Unknown	Positive	Unknown	T3	No	No/Unknown	No/Unknown
13	≤3	41~60	Male	Others	Unmarried	＞100	Unknown	Positive	Ishak 5-6	T3	No	No/Unknown	No/Unknown
14	＞3	41~60	Male	Black	Married	51~100	Unknown	Positive	Unknown	T3	No	No/Unknown	Yes
15	≤3	41~60	Male	Black	Married	51~100	Unknown	Positive	Unknown	T3	No	No/Unknown	No/Unknown
16	≤3	61~80	Male	White	Unmarried	＞100	Unknown	Positive	Unknown	T3	No	No/Unknown	No/Unknown
17	＞3	61~80	Female	Others	Widowed	Unknown	Unknown	Unknown	Unknown	TX	No	No/Unknown	Yes
18	＞3	61~80	Male	White	Unmarried	21~50	Unknown	Negative	Ishak 5-6	T1	No	No/Unknown	Yes
19	＞3	61~80	Female	Others	Widowed	＞100	Unknown	Unknown	Unknown	T1	No	No/Unknown	No/Unknown
20	＞3	41~60	Male	Others	Unmarried	＞100	Unknown	Negative	Unknown	T3	No	No/Unknown	Yes
21	＞3	61~80	Male	White	Married	＞100	Unknown	Positive	Unknown	T3	No	No/Unknown	Yes
22	＞3	41~60	Male	Black	Unmarried	＞100	Unknown	Positive	Unknown	T3	No	No/Unknown	Yes
23	＞3	41~60	Male	White	Unmarried	≤20	Grade III	Negative	Unknown	T1	Local tumor destruction	No/Unknown	No/Unknown
24	＞3	61~80	Female	White	Married	51~100	Unknown	Positive	Unknown	T3	No	No/Unknown	Yes
25	≤3	61~80	Male	White	Married	＞100	Unknown	Positive	Ishak 5-6	T3	No	No/Unknown	No/Unknown
26	＞3	＞80	Female	White	Married	51~100	Unknown	Positive	Unknown	T3	No	No/Unknown	Yes
27	＞3	41~60	Male	White	Married	21~50	Unknown	Positive	Unknown	T2	No	No/Unknown	Yes
28	≤3	61~80	Male	White	Unknown	＞100	Unknown	Positive	Unknown	T3	No	No/Unknown	No/Unknown
29	≤3	61~80	Male	Black	Separated	＞100	Unknown	Positive	Ishak 0-4	T3	No	No/Unknown	No/Unknown
30	＞3	61~80	Male	Others	Divorced	51~100	Unknown	Positive	Unknown	T4	No	No/Unknown	Yes
31	≤3	61~80	Male	White	Married	＞100	Unknown	Positive	Ishak 5-6	T3	No	No/Unknown	No/Unknown
32	≤3	61~80	Male	White	Married	21~50	Unknown	Positive	Ishak 5-6	T2	No	No/Unknown	No/Unknown
33	≤3	61~80	Male	Others	Married	21~50	Unknown	Positive	Ishak 5-6	T3	No	No/Unknown	Yes
34	≤3	＞80	Male	White	Married	＞100	Grade I	Positive	Unknown	T1	No	No/Unknown	No/Unknown
35	＞3	61~80	Male	Others	Divorced	Unknown	Unknown	Positive	Unknown	TX	Local tumor destruction	No/Unknown	No/Unknown
36	＞3	41~60	Male	Black	Married	21~50	Grade II	Positive	Unknown	T2	No	No/Unknown	Yes
37	≤3	61~80	Male	Others	Married	51~100	Grade I	Unknown	Unknown	T3	No	No/Unknown	No/Unknown
38	＞3	41~60	Male	Others	Unknown	51~100	Unknown	Positive	Ishak 5-6	T3	Local tumor destruction	No/Unknown	Yes
39	＞3	41~60	Male	Others	Unmarried	＞100	Unknown	Positive	Ishak 0-4	T4	No	No/Unknown	Yes
40	＞3	41~60	Male	White	Unmarried	21~50	Unknown	Unknown	Ishak 0-4	T1	No	No/Unknown	No/Unknown
41	＞3	41~60	Male	White	Divorced	51~100	Unknown	Positive	Ishak 5-6	T3	No	No/Unknown	Yes
42	＞3	61~80	Female	Others	Married	21~50	Unknown	Positive	Ishak 0-4	T3	No	No/Unknown	Yes
43	＞3	61~80	Male	Others	Divorced	51~100	Grade II	Positive	Ishak 5-6	T1	Wedge resection	No/Unknown	Yes
44	＞3	41~60	Male	White	Married	51~100	Unknown	Positive	Ishak 5-6	T3	No	No/Unknown	No/Unknown
45	＞3	＞80	Male	White	Widowed	Unknown	Unknown	Positive	Unknown	TX	No	No/Unknown	Yes
46	≤3	61~80	Male	White	Widowed	51~100	Unknown	Negative	Ishak 5-6	T3	No	No/Unknown	No/Unknown
47	≤3	61~80	Male	White	Divorced	51~100	Unknown	Positive	Unknown	T3	No	No/Unknown	No/Unknown
48	＞3	41~60	Male	White	Married	＞100	Unknown	Unknown	Unknown	T1	No	Yes	No/Unknown
49	≤3	61~80	Male	White	Widowed	Unknown	Unknown	Unknown	Unknown	TX	No	No/Unknown	No/Unknown
50	≤3	61~80	Male	White	Married	≤20	Unknown	Positive	Unknown	T2	No	No/Unknown	Yes
51	＞3	41~60	Male	White	Unmarried	＞100	Unknown	Positive	Ishak 5-6	T3	No	No/Unknown	No/Unknown
52	＞3	61~80	Male	Others	Married	21~50	Unknown	Negative	Ishak 5-6	T2	Local tumor destruction	No/Unknown	No/Unknown
53	＞3	61~80	Male	Black	Married	51~100	Grade I	Negative	Ishak 0-4	T1	Local tumor destruction	No/Unknown	Yes
54	＞3	41~60	Male	Others	Unmarried	＞100	Unknown	Positive	Ishak 0-4	T4	No	No/Unknown	Yes
55	≤3	＞80	Male	Black	Divorced	51~100	Unknown	Positive	Unknown	T3	No	No/Unknown	No/Unknown
56	＞3	61~80	Male	White	Divorced	21~50	Unknown	Positive	Ishak 5-6	T2	No	No/Unknown	Yes
57	≤3	61~80	Male	White	Unmarried	51~100	Unknown	Positive	Unknown	T1	No	No/Unknown	No/Unknown
58	≤3	61~80	Male	White	Unmarried	Unknown	Unknown	Positive	Unknown	T4	No	No/Unknown	No/Unknown
59	＞3	61~80	Male	White	Married	51~100	Unknown	Positive	Ishak 5-6	T3	Lobectomy	No/Unknown	Yes
60	＞3	41~60	Male	Others	Married	＞100	Unknown	Positive	Ishak 5-6	T3	No	No/Unknown	Yes
61	≤3	41~60	Female	White	Married	51~100	Unknown	Unknown	Unknown	T1	No	No/Unknown	No/Unknown
62	＞3	61~80	Male	Black	Divorced	＞100	Unknown	Positive	Unknown	T3	No	No/Unknown	Yes
63	≤3	41~60	Male	Others	Married	Unknown	Grade II	Positive	Ishak 0-4	TX	No	No/Unknown	Yes
64	＞3	41~60	Male	White	Married	21~50	Unknown	Positive	Unknown	T1	No	No/Unknown	Yes
65	≤3	41~60	Male	White	Married	51~100	Unknown	Positive	Ishak 5-6	T3	No	No/Unknown	No/Unknown
66	＞3	61~80	Male	White	Married	51~100	Unknown	Positive	Ishak 0-4	T3	No	No/Unknown	Yes
67	≤3	41~60	Male	Others	Married	51~100	Unknown	Positive	Unknown	T3	No	No/Unknown	No/Unknown
68	＞3	41~60	Female	White	Unmarried	51~100	Unknown	Positive	Unknown	T3	No	No/Unknown	Yes
69	＞3	41~60	Male	White	Unmarried	21~50	Unknown	Positive	Ishak 5-6	T2	No	No/Unknown	Yes
70	≤3	61~80	Male	White	Unmarried	21~50	Unknown	Positive	Unknown	T3	No	No/Unknown	No/Unknown
71	＞3	61~80	Female	Others	Married	＞100	Grade III	Positive	Unknown	T2	Lobectomy	No/Unknown	No/Unknown
72	≤3	61~80	Female	Others	Married	51~100	Unknown	Positive	Unknown	T4	No	No/Unknown	No/Unknown
73	≤3	61~80	Male	White	Unmarried	Unknown	Unknown	Positive	Unknown	T1	No	No/Unknown	No/Unknown
74	＞3	41~60	Male	White	Divorced	21~50	Unknown	Positive	Unknown	T1	No	No/Unknown	Yes
75	＞3	41~60	Male	White	Unmarried	21~50	Unknown	Positive	Ishak 5-6	T3	No	Yes	Yes
76	≤3	61~80	Male	Black	Unmarried	Unknown	Unknown	Positive	Unknown	T3	No	No/Unknown	No/Unknown
77	≤3	61~80	Male	White	Unknown	≤20	Unknown	Positive	Unknown	T1	No	No/Unknown	No/Unknown
78	＞3	41~60	Male	White	Married	＞100	Unknown	Positive	Unknown	T1	No	No/Unknown	Yes
79	＞3	61~80	Male	White	Married	51~100	Unknown	Positive	Ishak 5-6	T3	No	No/Unknown	Yes
80	＞3	61~80	Female	White	Widowed	21~50	Unknown	Positive	Ishak 5-6	T2	No	No/Unknown	No/Unknown
81	＞3	41~60	Male	White	Married	51~100	Unknown	Negative	Unknown	T3	No	No/Unknown	Yes
82	≤3	41~60	Male	Others	Married	51~100	Unknown	Positive	Ishak 5-6	T3	No	No/Unknown	No/Unknown
83	≤3	61~80	Male	White	Widowed	21~50	Unknown	Positive	Unknown	T3	No	No/Unknown	No/Unknown
84	＞3	61~80	Male	White	Married	Unknown	Grade I	Positive	Unknown	T1	No	No/Unknown	No/Unknown
85	＞3	61~80	Male	White	Married	＞100	Unknown	Positive	Unknown	T3	No	No/Unknown	Yes
86	＞3	61~80	Male	White	Married	＞100	Unknown	Positive	Unknown	T3	No	No/Unknown	Yes
87	≤3	61~80	Male	White	Divorced	Unknown	Unknown	Positive	Ishak 5-6	T3	No	No/Unknown	No/Unknown
88	＞3	61~80	Male	White	Married	≤20	Unknown	Positive	Unknown	T1	No	No/Unknown	No/Unknown
89	＞3	41~60	Male	White	Married	21~50	Unknown	Negative	Ishak 5-6	T2	Local tumor destruction	No/Unknown	No/Unknown
90	≤3	61~80	Male	White	Married	＞100	Unknown	Positive	Unknown	T1	No	No/Unknown	No/Unknown
91	≤3	61~80	Male	White	Married	51~100	Unknown	Positive	Unknown	T1	No	No/Unknown	Yes
92	＞3	41~60	Male	Black	Married	Unknown	Unknown	Unknown	Unknown	T3	No	No/Unknown	Yes
93	＞3	61~80	Male	White	Divorced	21~50	Unknown	Positive	Unknown	T3	No	No/Unknown	No/Unknown
94	＞3	61~80	Female	White	Married	21~50	Grade III	Positive	Unknown	T1	No	No/Unknown	No/Unknown
95	＞3	＞80	Male	White	Unknown	51~100	Unknown	Positive	Unknown	T1	No	No/Unknown	Yes
96	＞3	61~80	Male	White	Married	51~100	Grade II	Negative	Ishak 0-4	T3	Lobectomy	No/Unknown	No/Unknown
97	≤3	＞80	Female	White	Widowed	＞100	Unknown	Positive	Ishak 5-6	T3	No	No/Unknown	No/Unknown
98	＞3	41~60	Male	White	Unknown	21~50	Unknown	Negative	Ishak 5-6	T2	No	No/Unknown	Yes
99	＞3	61~80	Female	White	Divorced	51~100	Grade III	Positive	Unknown	T3	Lobectomy	No/Unknown	Yes
100	≤3	＞80	Female	White	Married	51~100	Grade II	Positive	Unknown	T1	No	No/Unknown	No/Unknown
101	＞3	61~80	Male	Black	Married	21~50	Grade III	Positive	Unknown	T2	No	No/Unknown	Yes
102	≤3	＞80	Male	White	Married	Unknown	Grade I	Unknown	Unknown	T2	No	No/Unknown	No/Unknown
103	≤3	41~60	Male	White	Married	Unknown	Unknown	Positive	Unknown	T1	No	No/Unknown	No/Unknown
104	≤3	61~80	Male	White	Unmarried	＞100	Unknown	Positive	Unknown	T1	No	No/Unknown	No/Unknown
105	≤3	41~60	Male	White	Unmarried	＞100	Unknown	Positive	Ishak 0-4	T3	No	No/Unknown	Yes
106	≤3	61~80	Male	White	Widowed	Unknown	Unknown	Positive	Unknown	T4	No	No/Unknown	No/Unknown
107	＞3	41~60	Male	White	Married	51~100	Grade I	Positive	Unknown	T3	No	No/Unknown	No/Unknown
108	＞3	41~60	Male	White	Married	51~100	Grade I	Negative	Unknown	T3	No	No/Unknown	Yes
109	≤3	＞80	Female	White	Divorced	＞100	Grade III	Positive	Ishak 0-4	T3	No	No/Unknown	No/Unknown
110	＞3	41~60	Male	White	Married	21~50	Unknown	Positive	Unknown	T1	No	No/Unknown	Yes
111	＞3	41~60	Male	Black	Married	51~100	Grade III	Positive	Ishak 0-4	T3	No	No/Unknown	Yes
112	≤3	61~80	Male	White	Married	Unknown	Grade I	Positive	Unknown	T4	No	No/Unknown	No/Unknown
113	＞3	61~80	Male	White	Divorced	21~50	Grade III	Negative	Unknown	T4	No	No/Unknown	Yes
114	≤3	61~80	Female	White	Married	51~100	Unknown	Unknown	Unknown	T3	No	No/Unknown	Yes
115	＞3	61~80	Male	White	Divorced	21~50	Grade II	Positive	Unknown	T2	No	No/Unknown	No/Unknown
116	≤3	＞80	Female	White	Widowed	51~100	Grade II	Unknown	Unknown	T3	No	No/Unknown	No/Unknown
117	≤3	61~80	Male	White	Unmarried	51~100	Unknown	Unknown	Unknown	T1	No	No/Unknown	No/Unknown
118	＞3	61~80	Male	White	Married	21~50	Unknown	Unknown	Unknown	T2	Local tumor destruction	No/Unknown	Yes
119	＞3	41~60	Male	Others	Married	＞100	Grade III	Positive	Unknown	T2	Lobectomy	No/Unknown	No/Unknown
120	＞3	41~60	Male	White	Married	Unknown	Unknown	Negative	Unknown	T3	No	No/Unknown	Yes
121	＞3	41~60	Male	White	Divorced	21~50	Grade II	Positive	Ishak 5-6	T2	No	Yes	Yes
122	≤3	＞80	Male	White	Unmarried	21~50	Grade III	Positive	Unknown	T2	No	No/Unknown	No/Unknown
123	＞3	61~80	Male	White	Married	21~50	Unknown	Positive	Unknown	T3	No	No/Unknown	No/Unknown
124	≤3	41~60	Male	Black	Unmarried	＞100	Unknown	Positive	Unknown	T3	No	Yes	No/Unknown
125	＞3	41~60	Female	White	Unmarried	Unknown	Unknown	Positive	Unknown	TX	No	No/Unknown	Yes
126	＞3	41~60	Male	White	Unmarried	21~50	Unknown	Positive	Unknown	T1	Local tumor destruction	No/Unknown	No/Unknown
127	≤3	41~60	Male	White	Unmarried	Unknown	Unknown	Positive	Unknown	T2	No	No/Unknown	No/Unknown
128	＞3	41~60	Male	White	Married	51~100	Grade II	Unknown	Unknown	T3	No	No/Unknown	Yes
129	＞3	61~80	Male	White	Unknown	51~100	Unknown	Negative	Unknown	T4	Local tumor destruction	No/Unknown	Yes
130	＞3	41~60	Male	White	Married	21~50	Unknown	Unknown	Unknown	T1	Local tumor destruction	No/Unknown	Yes
131	≤3	61~80	Male	White	Married	Unknown	Grade III	Positive	Unknown	T3	No	No/Unknown	Yes
132	≤3	41~60	Male	White	Unmarried	51~100	Unknown	Unknown	Unknown	T3	No	No/Unknown	No/Unknown
133	≤3	61~80	Male	White	Widowed	＞100	Unknown	Unknown	Unknown	T3	No	No/Unknown	No/Unknown
134	≤3	41~60	Male	White	Divorced	51~100	Unknown	Unknown	Unknown	T3	No	No/Unknown	Yes
135	＞3	41~60	Male	White	Unmarried	21~50	Unknown	Positive	Unknown	T2	Local tumor destruction	No/Unknown	Yes
136	≤3	61~80	Male	White	Married	51~100	Grade II	Positive	Unknown	T4	No	No/Unknown	No/Unknown
137	＞3	41~60	Male	White	Unmarried	21~50	Grade III	Positive	Unknown	T3	No	No/Unknown	Yes
138	≤3	41~60	Male	White	Unmarried	Unknown	Unknown	Positive	Unknown	TX	No	No/Unknown	Yes
139	＞3	61~80	Male	Black	Unmarried	51~100	Unknown	Positive	Unknown	T3	No	No/Unknown	No/Unknown
140	≤3	61~80	Male	White	Divorced	Unknown	Unknown	Positive	Unknown	T3	No	No/Unknown	No/Unknown
141	＞3	61~80	Female	White	Married	21~50	Unknown	Positive	Unknown	T2	No	No/Unknown	No/Unknown
142	＞3	61~80	Male	White	Married	51~100	Grade II	Positive	Unknown	T3	Lobectomy	No/Unknown	Yes
143	≤3	61~80	Male	White	Divorced	Unknown	Unknown	Positive	Unknown	T4	No	No/Unknown	Yes
144	＞3	41~60	Male	White	Unmarried	51~100	Unknown	Positive	Unknown	T3	No	No/Unknown	Yes
145	≤3	61~80	Male	White	Unmarried	＞100	Grade II	Unknown	Unknown	T3	No	No/Unknown	No/Unknown
146	＞3	61~80	Male	White	Unmarried	51~100	Grade III	Positive	Unknown	T1	No	No/Unknown	Yes
147	≤3	61~80	Male	White	Married	Unknown	Unknown	Unknown	Unknown	T1	No	No/Unknown	Yes
148	≤3	61~80	Female	White	Married	21~50	Grade III	Unknown	Ishak 5-6	T2	No	No/Unknown	No/Unknown
149	≤3	41~60	Male	White	Unmarried	＞100	Grade II	Positive	Unknown	T1	No	No/Unknown	Yes
150	≤3	61~80	Male	White	Married	51~100	Grade II	Positive	Unknown	T3	No	No/Unknown	No/Unknown
151	≤3	61~80	Female	White	Widowed	51~100	Grade III	Negative	Unknown	T1	No	No/Unknown	No/Unknown
152	≤3	61~80	Male	White	Married	Unknown	Unknown	Positive	Unknown	TX	No	No/Unknown	No/Unknown
153	＞3	61~80	Male	Black	Married	Unknown	Grade I	Positive	Unknown	T3	No	Yes	Yes
154	＞3	61~80	Female	White	Widowed	Unknown	Unknown	Positive	Unknown	TX	No	No/Unknown	No/Unknown
155	＞3	61~80	Male	White	Divorced	Unknown	Unknown	Positive	Unknown	TX	No	No/Unknown	Yes
156	＞3	41~60	Female	White	Married	51~100	Unknown	Positive	Unknown	T3	No	No/Unknown	Yes
157	＞3	61~80	Male	White	Unmarried	21~50	Unknown	Positive	Unknown	T3	No	No/Unknown	Yes
158	＞3	61~80	Male	White	Unmarried	＞100	Grade II	Positive	Unknown	T3	No	No/Unknown	No/Unknown
159	≤3	41~60	Male	White	Married	21~50	Grade III	Positive	Unknown	T2	No	No/Unknown	No/Unknown
160	≤3	61~80	Male	White	Unmarried	＞100	Unknown	Positive	Unknown	T4	No	No/Unknown	No/Unknown
161	＞3	41~60	Male	Others	Married	≤20	Unknown	Positive	Unknown	T4	No	No/Unknown	Yes
162	≤3	41~60	Male	White	Divorced	＞100	Unknown	Positive	Ishak 5-6	T3	No	No/Unknown	Yes
163	≤3	61~80	Male	White	Married	51~100	Unknown	Positive	Unknown	T3	No	Yes	Yes
164	≤3	61~80	Male	White	Widowed	51~100	Grade II	Negative	Unknown	T4	No	No/Unknown	Yes
165	＞3	61~80	Male	White	Unmarried	＞100	Grade II	Positive	Unknown	T3	No	No/Unknown	Yes
166	＞3	41~60	Male	Black	Divorced	51~100	Grade III	Unknown	Unknown	T3	Lobectomy	No/Unknown	No/Unknown
167	＞3	41~60	Male	White	Widowed	＞100	Unknown	Positive	Ishak 5-6	T3	No	No/Unknown	Yes
168	＞3	61~80	Female	White	Married	51~100	Unknown	Positive	Ishak 5-6	T1	Local tumor destruction	No/Unknown	Yes
169	≤3	61~80	Male	White	Unmarried	51~100	Unknown	Positive	Unknown	T3	No	No/Unknown	Yes
170	≤3	41~60	Male	Black	Married	≤20	Unknown	Positive	Unknown	T4	No	No/Unknown	Yes
171	＞3	61~80	Female	White	Married	21~50	Unknown	Positive	Unknown	T3	No	No/Unknown	Yes
172	＞3	61~80	Male	White	Married	51~100	Grade II	Positive	Unknown	T1	No	No/Unknown	Yes
173	≤3	61~80	Male	White	Divorced	51~100	Unknown	Positive	Unknown	T3	No	No/Unknown	No/Unknown
174	≤3	61~80	Male	White	Divorced	Unknown	Unknown	Positive	Ishak 5-6	T3	No	No/Unknown	No/Unknown
175	＞3	61~80	Male	White	Widowed	21~50	Grade II	Unknown	Ishak 5-6	T1	Wedge resection	No/Unknown	No/Unknown
176	＞3	61~80	Male	White	Married	＞100	Grade III	Positive	Unknown	T2	No	No/Unknown	Yes
177	≤3	61~80	Female	White	Widowed	51~100	Grade II	Positive	Unknown	T1	No	No/Unknown	No/Unknown
178	＞3	＞80	Female	White	Widowed	21~50	Unknown	Positive	Ishak 5-6	T2	No	No/Unknown	Yes
179	≤3	61~80	Male	Others	Married	＞100	Unknown	Negative	Unknown	T1	No	No/Unknown	No/Unknown
180	≤3	＞80	Male	White	Widowed	21~50	Unknown	Negative	Unknown	T1	No	No/Unknown	No/Unknown
181	≤3	61~80	Male	Others	Married	51~100	Unknown	Unknown	Unknown	T3	No	No/Unknown	No/Unknown
182	＞3	61~80	Male	White	Widowed	＞100	Unknown	Positive	Unknown	T4	No	No/Unknown	No/Unknown
183	≤3	41~60	Male	White	Married	51~100	Grade III	Positive	Ishak 5-6	T3	No	No/Unknown	No/Unknown
184	≤3	41~60	Male	Black	Unmarried	21~50	Unknown	Positive	Unknown	T2	No	No/Unknown	No/Unknown
185	＞3	61~80	Male	Black	Divorced	＞100	Unknown	Negative	Ishak 0-4	T3	No	No/Unknown	Yes
186	＞3	41~60	Male	Black	Widowed	＞100	Unknown	Positive	Unknown	T3	No	No/Unknown	Yes
187	≤3	61~80	Female	Black	Divorced	≤20	Grade I	Positive	Unknown	T3	No	No/Unknown	Yes
188	＞3	61~80	Male	White	Divorced	21~50	Grade I	Negative	Unknown	T2	Local tumor destruction	No/Unknown	Yes
189	≤3	61~80	Female	White	Divorced	51~100	Unknown	Negative	Ishak 5-6	T3	No	No/Unknown	No/Unknown
190	＞3	＞80	Male	White	Married	51~100	Unknown	Positive	Unknown	T1	No	No/Unknown	No/Unknown
191	≤3	41~60	Male	White	Unknown	51~100	Unknown	Positive	Unknown	T3	No	No/Unknown	Yes
192	≤3	61~80	Male	Black	Married	51~100	Unknown	Positive	Unknown	T3	No	No/Unknown	No/Unknown
193	＞3	41~60	Male	White	Married	＞100	Grade I	Unknown	Ishak 5-6	T3	No	Yes	Yes
194	＞3	41~60	Male	Black	Divorced	51~100	Unknown	Positive	Unknown	T3	No	Yes	Yes
195	＞3	41~60	Female	White	Divorced	＞100	Grade I	Positive	Unknown	T4	No	No/Unknown	Yes
196	≤3	41~60	Male	White	Widowed	51~100	Unknown	Positive	Unknown	T3	No	No/Unknown	Yes
197	＞3	41~60	Male	White	Divorced	51~100	Grade II	Positive	Unknown	T3	No	No/Unknown	No/Unknown
198	≤3	61~80	Male	White	Unmarried	51~100	Unknown	Positive	Ishak 5-6	T3	No	No/Unknown	Yes
199	＞3	61~80	Male	White	Unmarried	21~50	Grade I	Positive	Ishak 5-6	T2	No	Yes	Yes
200	≤3	61~80	Male	White	Married	51~100	Grade II	Positive	Unknown	T3	No	No/Unknown	Yes
201	＞3	41~60	Male	White	Divorced	51~100	Unknown	Positive	Unknown	T3	No	No/Unknown	Yes
202	＞3	41~60	Male	White	Married	21~50	Grade I	Positive	Unknown	T2	No	No/Unknown	Yes
203	＞3	41~60	Female	White	Married	Unknown	Unknown	Positive	Ishak 5-6	TX	No	No/Unknown	Yes
204	＞3	41~60	Male	Black	Married	＞100	Grade II	Positive	Unknown	T1	Lobectomy	No/Unknown	No/Unknown
205	＞3	61~80	Male	Black	Divorced	51~100	Unknown	Positive	Unknown	T3	No	No/Unknown	Yes
206	＞3	61~80	Male	Black	Married	51~100	Unknown	Positive	Unknown	T3	No	No/Unknown	Yes
207	＞3	61~80	Male	White	Divorced	51~100	Unknown	Positive	Unknown	T3	No	Yes	Yes
208	＞3	61~80	Male	White	Married	51~100	Unknown	Positive	Ishak 5-6	T3	No	Yes	No/Unknown
209	≤3	＞80	Male	White	Married	51~100	Grade II	Unknown	Unknown	T1	No	No/Unknown	No/Unknown
210	≤3	41~60	Male	White	Unmarried	51~100	Grade II	Positive	Unknown	T4	No	No/Unknown	No/Unknown
211	＞3	61~80	Female	White	Married	21~50	Unknown	Positive	Ishak 5-6	T1	No	No/Unknown	Yes
212	＞3	61~80	Male	Black	Unmarried	Unknown	Unknown	Unknown	Unknown	T4	No	No/Unknown	Yes
213	＞3	61~80	Male	White	Divorced	Unknown	Grade II	Positive	Ishak 0-4	T3	No	No/Unknown	No/Unknown
214	＞3	61~80	Male	Black	Widowed	51~100	Grade I	Negative	Unknown	T1	No	No/Unknown	Yes
215	≤3	61~80	Male	Black	Married	Unknown	Unknown	Positive	Ishak 5-6	TX	No	No/Unknown	No/Unknown
216	＞3	61~80	Male	White	Married	21~50	Unknown	Positive	Unknown	T1	Local tumor destruction	No/Unknown	No/Unknown
217	≤3	41~60	Male	Black	Unmarried	Unknown	Unknown	Positive	Ishak 5-6	T1	No	No/Unknown	No/Unknown
218	≤3	61~80	Male	Black	Unmarried	51~100	Unknown	Positive	Ishak 5-6	T1	No	No/Unknown	No/Unknown
219	≤3	61~80	Male	White	Married	21~50	Grade I	Positive	Unknown	T4	No	No/Unknown	No/Unknown
220	≤3	61~80	Male	Black	Divorced	Unknown	Unknown	Positive	Unknown	TX	No	No/Unknown	No/Unknown
221	＞3	61~80	Male	White	Married	51~100	Grade I	Positive	Unknown	T3	No	No/Unknown	No/Unknown
222	≤3	61~80	Male	White	Married	21~50	Grade III	Positive	Ishak 5-6	T2	No	No/Unknown	No/Unknown
223	＞3	61~80	Male	Black	Separated	Unknown	Unknown	Positive	Ishak 5-6	TX	No	Yes	No/Unknown
224	＞3	61~80	Male	White	Unmarried	51~100	Unknown	Positive	Ishak 5-6	T3	No	Yes	Yes
225	＞3	41~60	Male	White	Married	Unknown	Unknown	Positive	Unknown	T4	No	Yes	Yes
226	＞3	61~80	Male	Black	Unmarried	51~100	Grade II	Positive	Ishak 0-4	T3	Wedge resection	Yes	No/Unknown
227	＞3	61~80	Male	Black	Unmarried	21~50	Unknown	Positive	Ishak 0-4	T3	No	No/Unknown	Yes
228	≤3	61~80	Male	Black	Unmarried	＞100	Unknown	Positive	Ishak 5-6	T3	No	No/Unknown	Yes
229	＞3	41~60	Female	Black	Unmarried	21~50	Grade I	Positive	Unknown	T3	No	No/Unknown	No/Unknown
230	≤3	61~80	Male	White	Divorced	21~50	Unknown	Positive	Ishak 5-6	T2	No	No/Unknown	No/Unknown
231	≤3	61~80	Male	Black	Unmarried	51~100	Unknown	Positive	Ishak 5-6	T3	No	No/Unknown	No/Unknown
232	＞3	61~80	Male	White	Married	Unknown	Grade II	Positive	Unknown	T1	No	No/Unknown	Yes
233	＞3	61~80	Male	Black	Divorced	＞100	Grade III	Positive	Unknown	T3	No	No/Unknown	Yes
234	≤3	61~80	Male	Black	Divorced	51~100	Grade III	Positive	Ishak 5-6	T3	No	No/Unknown	No/Unknown
235	≤3	61~80	Male	White	Divorced	51~100	Unknown	Positive	Ishak 5-6	T3	No	No/Unknown	No/Unknown
236	＞3	41~60	Male	Black	Married	51~100	Grade III	Positive	Unknown	T3	No	Yes	Yes
237	＞3	61~80	Male	Black	Unmarried	21~50	Unknown	Positive	Unknown	T2	No	No/Unknown	Yes
238	≤3	41~60	Male	White	Unknown	51~100	Unknown	Positive	Unknown	T3	No	No/Unknown	Yes
239	＞3	61~80	Male	Black	Unmarried	21~50	Grade II	Positive	Ishak 5-6	T2	No	No/Unknown	Yes
240	≤3	61~80	Male	White	Married	51~100	Grade III	Negative	Ishak 5-6	T1	No	No/Unknown	No/Unknown
241	≤3	61~80	Male	White	Married	51~100	Unknown	Positive	Ishak 5-6	T1	No	No/Unknown	No/Unknown
242	≤3	41~60	Male	White	Unmarried	51~100	Unknown	Positive	Ishak 5-6	T3	No	No/Unknown	No/Unknown
243	＞3	61~80	Female	Black	Widowed	51~100	Grade I	Negative	Unknown	T1	No	Yes	Yes
244	＞3	61~80	Male	Black	Unmarried	51~100	Unknown	Positive	Ishak 5-6	T3	No	No/Unknown	No/Unknown
245	≤3	41~60	Male	White	Unknown	21~50	Grade I	Negative	Unknown	T3	No	No/Unknown	No/Unknown
246	≤3	41~60	Male	White	Married	Unknown	Unknown	Unknown	Unknown	TX	No	No/Unknown	No/Unknown
247	＞3	61~80	Male	White	Unmarried	21~50	Unknown	Positive	Unknown	T2	Local tumor destruction	No/Unknown	Yes
248	≤3	61~80	Male	Black	Unknown	＞100	Grade III	Positive	Ishak 5-6	T3	No	No/Unknown	No/Unknown
249	＞3	＞80	Male	White	Married	51~100	Unknown	Positive	Unknown	T3	No	No/Unknown	No/Unknown
250	＞3	61~80	Male	Others	Married	＞100	Grade II	Negative	Unknown	T3	No	No/Unknown	Yes
251	≤3	61~80	Female	Others	Unmarried	51~100	Unknown	Negative	Unknown	T3	No	No/Unknown	No/Unknown
252	≤3	41~60	Male	Others	Married	51~100	Grade III	Positive	Unknown	T3	No	No/Unknown	Yes
253	≤3	41~60	Male	White	Unknown	Unknown	Unknown	Positive	Unknown	T3	No	No/Unknown	No/Unknown
254	＞3	41~60	Male	Others	Married	51~100	Unknown	Unknown	Unknown	T2	No	No/Unknown	Yes
255	≤3	＞80	Female	Others	Widowed	＞100	Unknown	Unknown	Unknown	T2	No	No/Unknown	No/Unknown
256	＞3	61~80	Male	Others	Married	Unknown	Grade II	Positive	Unknown	T3	No	No/Unknown	Yes
257	≤3	＞80	Male	Others	Married	＞100	Grade I	Positive	Unknown	T4	No	No/Unknown	No/Unknown
258	≤3	61~80	Female	White	Widowed	51~100	Unknown	Positive	Unknown	T3	No	No/Unknown	No/Unknown
259	≤3	41~60	Male	Others	Divorced	51~100	Unknown	Positive	Unknown	T3	No	No/Unknown	No/Unknown
260	≤3	41~60	Male	Others	Unknown	21~50	Unknown	Positive	Unknown	T4	No	No/Unknown	No/Unknown
261	≤3	61~80	Male	Others	Unmarried	＞100	Unknown	Positive	Unknown	T2	No	No/Unknown	No/Unknown
262	≤3	＞80	Male	White	Married	51~100	Unknown	Positive	Unknown	T1	No	No/Unknown	Yes
263	≤3	61~80	Male	Others	Unknown	51~100	Grade II	Positive	Unknown	T3	No	No/Unknown	Yes
264	≤3	41~60	Male	Others	Married	＞100	Unknown	Positive	Unknown	T3	No	No/Unknown	Yes
265	＞3	61~80	Male	White	Unmarried	21~50	Unknown	Unknown	Unknown	T1	No	No/Unknown	No/Unknown
266	≤3	41~60	Male	Others	Married	51~100	Unknown	Positive	Ishak 5-6	T3	No	No/Unknown	No/Unknown
267	＞3	61~80	Female	White	Married	21~50	Grade III	Positive	Unknown	T3	No	No/Unknown	No/Unknown
268	＞3	＞80	Female	Others	Widowed	51~100	Unknown	Positive	Unknown	T1	No	No/Unknown	No/Unknown
269	＞3	61~80	Female	White	Widowed	21~50	Grade I	Positive	Unknown	T1	No	No/Unknown	Yes
270	≤3	61~80	Male	White	Married	Unknown	Unknown	Positive	Unknown	TX	No	No/Unknown	No/Unknown
271	≤3	＞80	Female	White	Married	Unknown	Grade I	Positive	Unknown	T3	No	No/Unknown	No/Unknown
272	＞3	41~60	Male	White	Divorced	51~100	Unknown	Positive	Ishak 5-6	T3	No	No/Unknown	No/Unknown
273	＞3	41~60	Male	White	Married	21~50	Unknown	Positive	Unknown	T2	No	No/Unknown	Yes
274	＞3	＞80	Female	White	Widowed	51~100	Unknown	Negative	Unknown	T1	No	No/Unknown	No/Unknown
275	＞3	61~80	Male	White	Married	≤20	Unknown	Unknown	Ishak 5-6	T1	No	Yes	Yes
276	＞3	41~60	Male	White	Married	Unknown	Unknown	Positive	Unknown	TX	No	No/Unknown	Yes
277	≤3	＞80	Female	White	Divorced	＞100	Unknown	Positive	Unknown	T3	No	No/Unknown	Yes
278	≤3	61~80	Male	White	Divorced	51~100	Unknown	Positive	Unknown	T4	No	No/Unknown	No/Unknown
279	≤3	＞80	Female	White	Widowed	51~100	Unknown	Positive	Ishak 5-6	T3	No	No/Unknown	Yes
280	＞3	41~60	Male	Black	Unknown	21~50	Unknown	Unknown	Unknown	T1	No	No/Unknown	No/Unknown
281	＞3	41~60	Male	Others	Married	51~100	Unknown	Positive	Ishak 5-6	T1	No	No/Unknown	Yes
282	＞3	41~60	Male	White	Widowed	21~50	Unknown	Negative	Unknown	T2	No	No/Unknown	Yes
283	≤3	41~60	Female	Black	Divorced	21~50	Unknown	Positive	Unknown	T3	No	No/Unknown	No/Unknown
284	＞3	41~60	Male	White	Unmarried	Unknown	Unknown	Positive	Unknown	TX	No	No/Unknown	No/Unknown
285	＞3	41~60	Male	White	Married	Unknown	Unknown	Positive	Unknown	T3	No	No/Unknown	Yes
286	≤3	41~60	Male	White	Unmarried	＞100	Grade II	Positive	Unknown	T1	No	No/Unknown	No/Unknown
287	＞3	61~80	Male	White	Married	21~50	Grade I	Negative	Unknown	T2	No	Yes	Yes
288	＞3	41~60	Male	White	Married	21~50	Grade I	Unknown	Unknown	T1	No	No/Unknown	No/Unknown
289	≤3	61~80	Male	White	Married	51~100	Unknown	Unknown	Unknown	T3	No	No/Unknown	No/Unknown
290	≤3	＞80	Male	White	Divorced	Unknown	Unknown	Positive	Unknown	T3	No	No/Unknown	No/Unknown
291	＞3	41~60	Male	White	Married	51~100	Grade III	Positive	Unknown	T3	No	No/Unknown	Yes
292	≤3	61~80	Female	White	Unmarried	Unknown	Grade III	Unknown	Unknown	TX	No	No/Unknown	No/Unknown
293	＞3	≤40	Female	White	Married	51~100	Grade II	Negative	Unknown	T2	Lobectomy	No/Unknown	No/Unknown
294	＞3	61~80	Male	White	Married	51~100	Unknown	Unknown	Unknown	T1	No	No/Unknown	No/Unknown
295	＞3	61~80	Male	White	Divorced	51~100	Unknown	Positive	Unknown	T3	No	Yes	Yes
296	＞3	41~60	Male	White	Unmarried	＞100	Unknown	Positive	Unknown	T4	No	No/Unknown	Yes
297	＞3	61~80	Female	Others	Married	21~50	Unknown	Unknown	Unknown	T1	No	No/Unknown	No/Unknown
298	≤3	41~60	Female	White	Unmarried	51~100	Unknown	Positive	Unknown	T3	No	No/Unknown	Yes
299	＞3	41~60	Male	White	Married	＞100	Grade III	Positive	Unknown	T3	No	Yes	Yes
300	＞3	＞80	Female	White	Widowed	≤20	Unknown	Positive	Unknown	T2	No	No/Unknown	No/Unknown
301	≤3	41~60	Male	Others	Unknown	Unknown	Unknown	Unknown	Unknown	TX	No	No/Unknown	No/Unknown
302	＞3	61~80	Male	White	Married	21~50	Grade II	Unknown	Unknown	T1	No	No/Unknown	Yes
303	≤3	61~80	Male	White	Married	Unknown	Grade III	Positive	Unknown	T1	No	No/Unknown	Yes
304	＞3	41~60	Male	White	Separated	Unknown	Grade I	Unknown	Unknown	T1	No	No/Unknown	No/Unknown
305	＞3	＞80	Female	White	Widowed	51~100	Unknown	Positive	Unknown	T3	No	No/Unknown	No/Unknown
306	＞3	61~80	Female	White	Widowed	＞100	Grade III	Positive	Ishak 5-6	T4	No	No/Unknown	Yes
307	≤3	＞80	Male	White	Married	Unknown	Grade I	Negative	Unknown	T3	No	No/Unknown	No/Unknown
308	＞3	41~60	Male	White	Married	51~100	Grade II	Negative	Unknown	TX	No	No/Unknown	No/Unknown
309	＞3	＞80	Female	Others	Unmarried	51~100	Unknown	Positive	Unknown	T3	No	No/Unknown	No/Unknown
310	≤3	41~60	Male	White	Unmarried	51~100	Unknown	Positive	Unknown	T3	No	No/Unknown	Yes
311	≤3	41~60	Male	White	Married	51~100	Grade II	Positive	Unknown	T3	No	No/Unknown	Yes
312	≤3	41~60	Male	White	Married	Unknown	Unknown	Positive	Unknown	TX	No	No/Unknown	Yes
313	＞3	41~60	Male	White	Married	21~50	Unknown	Positive	Ishak 5-6	T2	No	No/Unknown	Yes
314	≤3	41~60	Male	White	Divorced	Unknown	Unknown	Positive	Unknown	T3	No	No/Unknown	No/Unknown
315	＞3	41~60	Male	Black	Married	51~100	Grade II	Positive	Unknown	T3	No	No/Unknown	Yes
316	＞3	41~60	Male	White	Married	＞100	Unknown	Positive	Unknown	T3	No	No/Unknown	No/Unknown
317	＞3	41~60	Male	White	Married	21~50	Grade II	Negative	Ishak 5-6	T2	No	No/Unknown	No/Unknown
318	＞3	61~80	Male	White	Unknown	51~100	Grade I	Positive	Ishak 5-6	T3	No	No/Unknown	Yes
319	＞3	61~80	Male	Others	Widowed	51~100	Grade III	Unknown	Unknown	T2	No	Yes	No/Unknown
320	＞3	41~60	Male	Others	Married	Unknown	Unknown	Unknown	Unknown	TX	No	No/Unknown	Yes
321	＞3	≤40	Male	White	Unmarried	＞100	Grade II	Negative	Unknown	T2	Lobectomy	No/Unknown	No/Unknown
322	≤3	41~60	Male	White	Unmarried	51~100	Unknown	Positive	Unknown	T3	No	No/Unknown	No/Unknown
323	＞3	＞80	Female	Others	Widowed	21~50	Grade II	Positive	Ishak 0-4	T2	No	No/Unknown	Yes
324	＞3	41~60	Female	White	Unmarried	21~50	Grade II	Positive	Unknown	T1	No	No/Unknown	Yes
325	≤3	41~60	Female	White	Unmarried	＞100	Grade II	Positive	Ishak 0-4	T3	No	No/Unknown	Yes
326	≤3	61~80	Male	Others	Married	＞100	Unknown	Positive	Ishak 5-6	T3	No	No/Unknown	Yes
327	＞3	61~80	Female	Others	Married	51~100	Unknown	Unknown	Unknown	TX	No	No/Unknown	Yes
328	＞3	61~80	Female	White	Unknown	21~50	Unknown	Positive	Unknown	T1	No	Yes	No/Unknown
329	＞3	61~80	Male	White	Married	Unknown	Unknown	Positive	Ishak 5-6	T3	No	No/Unknown	No/Unknown
330	＞3	41~60	Male	Others	Married	51~100	Grade II	Positive	Ishak 5-6	T3	No	No/Unknown	Yes
331	≤3	61~80	Male	White	Divorced	＞100	Unknown	Negative	Unknown	T3	No	No/Unknown	No/Unknown
332	≤3	61~80	Male	Others	Married	Unknown	Unknown	Positive	Unknown	TX	No	No/Unknown	No/Unknown
333	≤3	41~60	Male	White	Married	＞100	Unknown	Positive	Ishak 5-6	T1	No	No/Unknown	Yes
334	≤3	41~60	Male	White	Unmarried	Unknown	Unknown	Unknown	Unknown	T2	No	No/Unknown	Yes
335	＞3	41~60	Female	Black	Widowed	21~50	Unknown	Positive	Unknown	T1	Local tumor destruction	No/Unknown	No/Unknown
336	≤3	41~60	Male	White	Married	21~50	Grade II	Unknown	Ishak 5-6	T2	No	No/Unknown	Yes
337	≤3	61~80	Male	White	Married	＞100	Grade II	Positive	Unknown	T3	No	No/Unknown	Yes
338	≤3	61~80	Male	Others	Married	51~100	Grade II	Positive	Unknown	T3	No	No/Unknown	Yes
339	≤3	＞80	Male	White	Divorced	＞100	Unknown	Positive	Unknown	T3	No	No/Unknown	No/Unknown
340	≤3	61~80	Male	White	Unmarried	Unknown	Unknown	Positive	Ishak 5-6	TX	No	No/Unknown	No/Unknown
341	≤3	61~80	Female	White	Divorced	Unknown	Unknown	Positive	Ishak 5-6	T4	No	No/Unknown	No/Unknown
342	≤3	41~60	Male	White	Divorced	51~100	Unknown	Negative	Unknown	T1	No	No/Unknown	No/Unknown
343	≤3	41~60	Male	White	Unmarried	51~100	Grade II	Positive	Ishak 5-6	T3	No	No/Unknown	Yes
344	＞3	41~60	Male	Others	Separated	51~100	Unknown	Negative	Ishak 5-6	T3	No	No/Unknown	Yes
345	＞3	61~80	Male	White	Married	＞100	Grade II	Negative	Unknown	T4	No	Yes	Yes
346	≤3	61~80	Male	White	Married	＞100	Grade II	Negative	Ishak 5-6	T3	No	No/Unknown	Yes
347	≤3	41~60	Female	White	Divorced	21~50	Unknown	Positive	Ishak 5-6	T2	No	No/Unknown	No/Unknown
348	≤3	61~80	Male	White	Divorced	21~50	Unknown	Positive	Unknown	T1	No	No/Unknown	No/Unknown
349	＞3	61~80	Male	White	Married	21~50	Unknown	Positive	Unknown	T2	No	No/Unknown	Yes
350	≤3	61~80	Female	White	Married	51~100	Grade II	Positive	Unknown	T3	No	No/Unknown	No/Unknown
351	≤3	41~60	Male	Others	Separated	51~100	Grade II	Positive	Ishak 5-6	T4	No	No/Unknown	Yes
352	＞3	61~80	Male	Black	Divorced	Unknown	Unknown	Unknown	Unknown	TX	No	No/Unknown	No/Unknown
353	＞3	61~80	Female	White	Divorced	51~100	Unknown	Positive	Ishak 5-6	T1	No	No/Unknown	Yes
354	≤3	41~60	Male	White	Married	Unknown	Unknown	Positive	Unknown	T3	No	No/Unknown	Yes
355	≤3	61~80	Male	Black	Unknown	51~100	Unknown	Positive	Ishak 5-6	T3	No	No/Unknown	No/Unknown
356	＞3	＞80	Female	White	Married	＞100	Grade II	Positive	Ishak 0-4	T4	No	No/Unknown	No/Unknown
357	≤3	61~80	Male	White	Married	＞100	Unknown	Negative	Ishak 5-6	T3	No	No/Unknown	No/Unknown
358	＞3	61~80	Male	White	Unmarried	51~100	Grade III	Unknown	Ishak 5-6	T1	No	Yes	Yes
359	＞3	41~60	Male	White	Married	21~50	Unknown	Positive	Ishak 5-6	T2	No	Yes	Yes
360	≤3	61~80	Male	Others	Married	Unknown	Unknown	Unknown	Ishak 5-6	TX	No	No/Unknown	No/Unknown
361	＞3	61~80	Male	White	Married	Unknown	Unknown	Positive	Ishak 5-6	T3	No	Yes	No/Unknown
362	＞3	41~60	Male	White	Unmarried	21~50	Unknown	Negative	Ishak 0-4	T3	No	Yes	Yes
363	≤3	61~80	Male	White	Married	51~100	Unknown	Positive	Unknown	T3	No	No/Unknown	No/Unknown
364	＞3	61~80	Male	Others	Married	51~100	Unknown	Positive	Unknown	T3	No	No/Unknown	No/Unknown
365	＞3	61~80	Female	White	Widowed	51~100	Unknown	Negative	Ishak 5-6	T1	No	No/Unknown	No/Unknown
366	＞3	41~60	Male	White	Unmarried	21~50	Unknown	Negative	Unknown	T2	No	No/Unknown	Yes
367	≤3	61~80	Female	White	Married	＞100	Unknown	Positive	Ishak 0-4	T3	No	No/Unknown	No/Unknown
368	＞3	41~60	Male	White	Married	Unknown	Unknown	Positive	Ishak 5-6	TX	No	No/Unknown	Yes
369	≤3	61~80	Male	White	Unmarried	Unknown	Unknown	Positive	Ishak 5-6	TX	No	No/Unknown	No/Unknown
370	≤3	41~60	Male	White	Married	＞100	Unknown	Positive	Ishak 5-6	T4	No	No/Unknown	No/Unknown
371	≤3	41~60	Male	Others	Married	＞100	Unknown	Positive	Unknown	T4	No	No/Unknown	Yes
372	≤3	41~60	Male	Black	Unmarried	21~50	Unknown	Positive	Unknown	T4	No	No/Unknown	No/Unknown
373	≤3	61~80	Male	White	Married	51~100	Grade III	Positive	Unknown	T3	No	No/Unknown	Yes
374	＞3	61~80	Male	White	Unmarried	51~100	Unknown	Negative	Unknown	T3	No	Yes	No/Unknown
375	＞3	41~60	Male	White	Divorced	51~100	Unknown	Positive	Unknown	T3	No	No/Unknown	No/Unknown
376	＞3	41~60	Male	White	Married	51~100	Unknown	Positive	Unknown	T3	No	Yes	Yes
377	＞3	61~80	Male	Others	Married	21~50	Unknown	Positive	Unknown	T1	No	Yes	No/Unknown
378	＞3	≤40	Female	White	Separated	51~100	Grade III	Positive	Unknown	T1	Lobectomy	No/Unknown	No/Unknown
379	≤3	61~80	Female	Others	Married	21~50	Unknown	Positive	Unknown	T2	No	No/Unknown	No/Unknown
380	≤3	61~80	Male	White	Married	21~50	Unknown	Positive	Unknown	TX	No	No/Unknown	No/Unknown
381	＞3	≤40	Female	White	Unmarried	＞100	Unknown	Negative	Unknown	T3	Lobectomy	No/Unknown	No/Unknown
382	≤3	61~80	Male	White	Divorced	51~100	Unknown	Positive	Unknown	T3	No	No/Unknown	No/Unknown
383	≤3	41~60	Male	Others	Divorced	＞100	Unknown	Positive	Unknown	T4	No	No/Unknown	No/Unknown
384	＞3	41~60	Male	Others	Married	＞100	Grade II	Positive	Unknown	T3	No	No/Unknown	Yes
385	≤3	61~80	Female	White	Separated	51~100	Grade III	Positive	Unknown	T3	No	No/Unknown	No/Unknown
386	≤3	61~80	Male	White	Unmarried	21~50	Grade II	Positive	Unknown	T3	No	No/Unknown	Yes
387	≤3	41~60	Male	White	Married	21~50	Unknown	Positive	Unknown	T2	No	No/Unknown	No/Unknown
388	＞3	61~80	Male	White	Unmarried	51~100	Unknown	Negative	Unknown	T3	Local tumor destruction	Yes	No/Unknown
389	≤3	61~80	Male	Others	Divorced	51~100	Unknown	Positive	Unknown	T3	No	No/Unknown	No/Unknown
390	≤3	61~80	Male	White	Unmarried	51~100	Unknown	Positive	Unknown	T4	No	No/Unknown	No/Unknown
391	＞3	61~80	Male	White	Unmarried	＞100	Unknown	Positive	Unknown	T3	No	Yes	No/Unknown
392	≤3	61~80	Male	White	Married	21~50	Unknown	Positive	Unknown	T2	No	No/Unknown	No/Unknown
393	≤3	61~80	Male	White	Unmarried	21~50	Unknown	Positive	Unknown	T3	No	No/Unknown	Yes
394	＞3	61~80	Male	White	Unmarried	21~50	Unknown	Positive	Unknown	T3	No	No/Unknown	Yes
395	≤3	41~60	Female	White	Divorced	51~100	Grade III	Unknown	Unknown	T3	No	No/Unknown	No/Unknown
396	≤3	61~80	Male	White	Married	21~50	Unknown	Positive	Unknown	T3	No	No/Unknown	No/Unknown
397	＞3	61~80	Female	White	Married	21~50	Unknown	Negative	Unknown	T4	No	Yes	No/Unknown
398	＞3	41~60	Female	White	Unmarried	51~100	Unknown	Positive	Unknown	T3	No	No/Unknown	No/Unknown
399	＞3	≤40	Male	White	Unmarried	51~100	Grade I	Positive	Unknown	T1	Lobectomy	No/Unknown	No/Unknown
400	≤3	41~60	Male	Others	Unmarried	＞100	Unknown	Positive	Unknown	T3	No	No/Unknown	No/Unknown
401	＞3	61~80	Male	White	Unmarried	51~100	Unknown	Positive	Unknown	T4	No	No/Unknown	No/Unknown
402	≤3	61~80	Male	Black	Married	21~50	Unknown	Unknown	Unknown	T3	No	No/Unknown	No/Unknown
403	＞3	61~80	Male	White	Married	Unknown	Grade II	Unknown	Unknown	TX	No	No/Unknown	No/Unknown
404	＞3	41~60	Male	White	Divorced	21~50	Unknown	Positive	Unknown	T2	Local tumor destruction	No/Unknown	No/Unknown
405	≤3	61~80	Male	White	Married	＞100	Grade II	Positive	Unknown	T3	No	No/Unknown	No/Unknown
406	≤3	41~60	Female	White	Married	51~100	Unknown	Unknown	Unknown	T4	Wedge resection	No/Unknown	No/Unknown
407	＞3	61~80	Male	White	Married	21~50	Grade II	Negative	Unknown	T2	No	No/Unknown	No/Unknown
408	＞3	61~80	Male	White	Married	51~100	Unknown	Negative	Ishak 5-6	T3	No	No/Unknown	Yes
409	＞3	61~80	Male	White	Married	51~100	Unknown	Negative	Unknown	T3	No	No/Unknown	No/Unknown
410	＞3	61~80	Male	White	Divorced	Unknown	Unknown	Positive	Ishak 5-6	T3	No	No/Unknown	No/Unknown
411	＞3	41~60	Male	White	Married	51~100	Grade II	Negative	Unknown	T3	No	No/Unknown	Yes
412	≤3	61~80	Female	White	Unknown	＞100	Unknown	Negative	Unknown	T1	No	No/Unknown	No/Unknown
413	≤3	61~80	Female	White	Divorced	51~100	Unknown	Positive	Unknown	T3	No	No/Unknown	Yes
414	≤3	61~80	Female	White	Married	Unknown	Unknown	Positive	Unknown	T1	No	No/Unknown	No/Unknown
415	≤3	61~80	Male	White	Married	51~100	Unknown	Positive	Unknown	T3	No	No/Unknown	No/Unknown
416	≤3	61~80	Female	White	Married	51~100	Grade I	Unknown	Unknown	T1	No	No/Unknown	No/Unknown
417	≤3	61~80	Female	White	Married	51~100	Unknown	Unknown	Unknown	T3	No	No/Unknown	Yes
418	≤3	＞80	Female	White	Widowed	21~50	Unknown	Unknown	Unknown	T1	No	No/Unknown	No/Unknown
419	＞3	61~80	Male	White	Married	51~100	Grade III	Unknown	Unknown	T3	No	No/Unknown	No/Unknown
420	＞3	41~60	Male	Others	Married	51~100	Unknown	Positive	Unknown	T4	No	No/Unknown	Yes
421	＞3	41~60	Female	Others	Married	＞100	Unknown	Positive	Unknown	T3	No	No/Unknown	Yes
422	≤3	61~80	Male	White	Divorced	51~100	Grade II	Negative	Unknown	T3	No	No/Unknown	No/Unknown
423	≤3	61~80	Male	White	Unmarried	Unknown	Grade II	Positive	Unknown	TX	No	No/Unknown	No/Unknown
424	≤3	61~80	Female	White	Married	＞100	Unknown	Positive	Unknown	T3	No	No/Unknown	No/Unknown
425	＞3	41~60	Male	White	Divorced	＞100	Unknown	Positive	Ishak 5-6	T3	No	Yes	Yes
426	≤3	61~80	Male	White	Married	＞100	Unknown	Positive	Unknown	T4	No	No/Unknown	No/Unknown
427	＞3	61~80	Male	White	Divorced	51~100	Unknown	Unknown	Unknown	T3	No	No/Unknown	No/Unknown
428	＞3	41~60	Female	White	Married	21~50	Unknown	Unknown	Unknown	T2	No	No/Unknown	No/Unknown
429	≤3	61~80	Male	Black	Unmarried	＞100	Unknown	Positive	Ishak 5-6	T3	No	No/Unknown	Yes
430	＞3	61~80	Female	Black	Married	51~100	Grade I	Negative	Unknown	T4	Wedge resection	No/Unknown	Yes
431	≤3	＞80	Female	White	Widowed	51~100	Grade III	Positive	Unknown	T1	No	No/Unknown	No/Unknown
432	≤3	61~80	Male	Black	Married	51~100	Unknown	Positive	Ishak 5-6	T3	No	No/Unknown	Yes
433	≤3	61~80	Male	White	Married	＞100	Unknown	Unknown	Unknown	T1	No	No/Unknown	No/Unknown
434	≤3	41~60	Male	Black	Married	51~100	Grade III	Positive	Unknown	T3	No	No/Unknown	No/Unknown
435	≤3	41~60	Male	White	Married	＞100	Grade III	Positive	Unknown	T3	No	No/Unknown	No/Unknown
436	≤3	41~60	Male	White	Widowed	51~100	Grade II	Positive	Unknown	T2	No	No/Unknown	No/Unknown
437	≤3	41~60	Male	Black	Married	21~50	Unknown	Positive	Ishak 5-6	T3	No	No/Unknown	No/Unknown
438	＞3	61~80	Male	White	Married	51~100	Unknown	Unknown	Unknown	T3	No	No/Unknown	Yes
439	＞3	61~80	Female	Black	Unmarried	21~50	Unknown	Positive	Unknown	T2	No	No/Unknown	Yes
440	≤3	41~60	Male	White	Married	≤20	Unknown	Positive	Unknown	T2	No	No/Unknown	No/Unknown
441	＞3	41~60	Male	Black	Married	51~100	Unknown	Positive	Ishak 5-6	T3	No	No/Unknown	Yes
442	≤3	61~80	Male	Black	Unmarried	51~100	Unknown	Positive	Unknown	T3	No	No/Unknown	No/Unknown
443	≤3	41~60	Male	White	Divorced	21~50	Unknown	Positive	Ishak 5-6	T3	No	No/Unknown	No/Unknown
444	＞3	41~60	Male	Black	Married	51~100	Unknown	Negative	Unknown	T3	No	No/Unknown	Yes
445	≤3	61~80	Male	Black	Married	51~100	Grade III	Positive	Unknown	T3	No	No/Unknown	Yes
446	＞3	61~80	Male	Others	Married	≤20	Unknown	Positive	Unknown	T1	No	No/Unknown	No/Unknown
447	＞3	61~80	Male	Black	Married	51~100	Unknown	Positive	Ishak 5-6	T2	No	No/Unknown	Yes
448	＞3	61~80	Male	Black	Separated	51~100	Unknown	Positive	Unknown	T2	No	No/Unknown	Yes
449	≤3	61~80	Male	Black	Divorced	＞100	Unknown	Positive	Unknown	T3	No	No/Unknown	No/Unknown
450	≤3	61~80	Male	Black	Married	＞100	Grade II	Unknown	Unknown	T3	No	No/Unknown	Yes
451	＞3	61~80	Male	Black	Divorced	21~50	Unknown	Positive	Ishak 5-6	T2	No	No/Unknown	Yes
452	≤3	41~60	Male	Black	Divorced	51~100	Unknown	Positive	Unknown	T3	No	No/Unknown	Yes
453	≤3	61~80	Male	White	Married	51~100	Unknown	Positive	Ishak 5-6	T3	No	No/Unknown	No/Unknown
454	＞3	61~80	Male	White	Married	＞100	Unknown	Negative	Unknown	T2	No	No/Unknown	No/Unknown
455	≤3	61~80	Female	Black	Widowed	51~100	Grade II	Positive	Unknown	T3	No	No/Unknown	No/Unknown
456	≤3	41~60	Male	Black	Unmarried	51~100	Unknown	Positive	Unknown	T3	No	No/Unknown	Yes
457	＞3	41~60	Male	Black	Divorced	≤20	Grade I	Positive	Unknown	T2	No	No/Unknown	Yes
458	＞3	61~80	Male	Black	Divorced	51~100	Unknown	Positive	Ishak 5-6	T3	No	No/Unknown	No/Unknown
459	＞3	41~60	Male	Black	Unknown	＞100	Unknown	Positive	Unknown	T3	No	No/Unknown	No/Unknown
460	＞3	61~80	Female	Black	Unmarried	51~100	Unknown	Negative	Unknown	T3	No	No/Unknown	Yes
461	＞3	61~80	Male	Others	Married	51~100	Unknown	Negative	Unknown	T3	No	Yes	No/Unknown
462	≤3	61~80	Male	Black	Unmarried	＞100	Unknown	Negative	Unknown	T3	No	No/Unknown	No/Unknown
463	≤3	61~80	Male	Others	Married	21~50	Grade I	Positive	Unknown	T3	No	No/Unknown	No/Unknown
464	＞3	61~80	Male	Black	Married	＞100	Grade II	Unknown	Unknown	T3	No	No/Unknown	Yes
465	＞3	61~80	Male	Black	Unmarried	21~50	Unknown	Positive	Ishak 0-4	T2	No	No/Unknown	No/Unknown
466	＞3	61~80	Male	Black	Unmarried	Unknown	Unknown	Unknown	Unknown	T1	No	No/Unknown	No/Unknown
467	≤3	61~80	Male	Black	Unmarried	Unknown	Unknown	Positive	Unknown	T1	No	No/Unknown	No/Unknown
468	≤3	41~60	Female	Black	Unmarried	Unknown	Unknown	Positive	Unknown	T3	No	No/Unknown	No/Unknown
469	≤3	61~80	Male	White	Unknown	51~100	Unknown	Positive	Unknown	T4	No	No/Unknown	No/Unknown
470	≤3	61~80	Male	Black	Widowed	21~50	Unknown	Unknown	Unknown	T1	No	No/Unknown	No/Unknown
471	＞3	61~80	Male	Black	Married	≤20	Unknown	Positive	Ishak 5-6	T2	Local tumor destruction	No/Unknown	No/Unknown
472	≤3	41~60	Female	Black	Unmarried	51~100	Unknown	Positive	Unknown	T3	No	No/Unknown	No/Unknown
473	≤3	61~80	Male	White	Divorced	51~100	Unknown	Unknown	Unknown	T3	No	No/Unknown	No/Unknown
474	≤3	41~60	Male	Black	Divorced	＞100	Unknown	Positive	Ishak 5-6	T3	No	No/Unknown	Yes
475	≤3	41~60	Male	Black	Unmarried	＞100	Unknown	Positive	Unknown	T3	No	No/Unknown	No/Unknown
476	＞3	41~60	Male	Black	Married	Unknown	Unknown	Positive	Unknown	T4	No	No/Unknown	Yes
477	＞3	＞80	Male	White	Widowed	＞100	Unknown	Positive	Ishak 5-6	T1	No	No/Unknown	No/Unknown
478	＞3	61~80	Female	Black	Unmarried	51~100	Unknown	Positive	Unknown	T2	No	Yes	No/Unknown
479	＞3	≤40	Female	White	Unmarried	＞100	Unknown	Unknown	Unknown	T3	No	No/Unknown	Yes
480	＞3	≤40	Female	White	Unmarried	＞100	Grade II	Positive	Unknown	T3	No	No/Unknown	Yes
481	＞3	61~80	Male	Black	Divorced	51~100	Grade III	Positive	Ishak 5-6	T3	No	No/Unknown	No/Unknown
482	＞3	61~80	Male	Others	Unknown	＞100	Unknown	Positive	Ishak 0-4	T4	No	No/Unknown	No/Unknown
483	＞3	61~80	Male	Others	Unknown	≤20	Unknown	Negative	Unknown	T2	No	No/Unknown	Yes
484	≤3	61~80	Male	White	Married	21~50	Grade II	Positive	Unknown	T1	No	No/Unknown	Yes
485	≤3	＞80	Female	White	Widowed	51~100	Grade III	Positive	Ishak 0-4	T3	No	No/Unknown	No/Unknown
486	＞3	61~80	Female	White	Married	21~50	Grade II	Positive	Unknown	T2	No	No/Unknown	No/Unknown
487	＞3	＞80	Male	White	Married	21~50	Unknown	Positive	Unknown	T1	No	No/Unknown	Yes
488	＞3	41~60	Male	White	Married	21~50	Unknown	Positive	Unknown	T2	No	No/Unknown	Yes
489	≤3	61~80	Male	White	Married	21~50	Unknown	Unknown	Unknown	T3	No	No/Unknown	No/Unknown
490	＞3	41~60	Male	White	Unmarried	21~50	Unknown	Positive	Unknown	T1	No	No/Unknown	Yes
491	≤3	41~60	Male	White	Unmarried	＞100	Unknown	Positive	Ishak 5-6	T3	No	No/Unknown	No/Unknown
492	≤3	61~80	Male	White	Unmarried	51~100	Grade III	Positive	Unknown	T3	No	No/Unknown	No/Unknown
493	＞3	≤40	Female	White	Unmarried	＞100	Grade II	Negative	Ishak 0-4	T1	Lobectomy	No/Unknown	Yes
494	＞3	41~60	Male	White	Married	＞100	Unknown	Negative	Ishak 5-6	T3	No	No/Unknown	Yes
495	＞3	61~80	Male	Others	Married	＞100	Unknown	Positive	Ishak 5-6	T3	No	No/Unknown	Yes
496	≤3	41~60	Female	Others	Divorced	51~100	Unknown	Positive	Unknown	T3	No	No/Unknown	No/Unknown
497	＞3	41~60	Male	Others	Married	51~100	Grade III	Positive	Unknown	T3	No	No/Unknown	No/Unknown
498	＞3	41~60	Male	Black	Unmarried	51~100	Unknown	Positive	Ishak 0-4	T3	No	No/Unknown	Yes
499	＞3	61~80	Male	White	Divorced	51~100	Unknown	Positive	Ishak 5-6	T3	No	No/Unknown	Yes
500	≤3	41~60	Male	White	Unmarried	＞100	Unknown	Negative	Ishak 5-6	T3	No	No/Unknown	No/Unknown
501	＞3	61~80	Male	White	Divorced	51~100	Grade II	Unknown	Unknown	T2	No	No/Unknown	Yes
502	＞3	61~80	Male	White	Unknown	＞100	Grade II	Negative	Ishak 5-6	T4	Local tumor destruction	Yes	Yes
503	＞3	41~60	Male	White	Married	＞100	Unknown	Positive	Unknown	T3	No	No/Unknown	Yes
504	＞3	41~60	Male	White	Married	51~100	Unknown	Negative	Unknown	T3	No	No/Unknown	Yes
505	≤3	41~60	Male	Others	Married	＞100	Unknown	Positive	Ishak 5-6	T3	No	No/Unknown	No/Unknown
506	＞3	41~60	Male	Black	Unmarried	≤20	Unknown	Positive	Ishak 5-6	T2	No	No/Unknown	Yes
507	＞3	＞80	Female	Others	Widowed	21~50	Unknown	Negative	Ishak 5-6	T1	No	Yes	Yes
508	＞3	41~60	Male	White	Married	21~50	Unknown	Positive	Unknown	T2	No	Yes	Yes
509	＞3	61~80	Male	White	Unmarried	51~100	Unknown	Positive	Unknown	T1	No	No/Unknown	No/Unknown
510	≤3	61~80	Male	Others	Separated	＞100	Unknown	Positive	Ishak 0-4	T1	No	No/Unknown	Yes
511	＞3	41~60	Male	White	Married	21~50	Unknown	Positive	Unknown	T1	No	No/Unknown	Yes
512	＞3	＞80	Male	White	Married	21~50	Unknown	Negative	Unknown	T3	No	No/Unknown	No/Unknown
513	≤3	41~60	Male	White	Unmarried	51~100	Unknown	Unknown	Ishak 5-6	T1	No	No/Unknown	No/Unknown
514	＞3	＞80	Male	Others	Unmarried	51~100	Unknown	Unknown	Unknown	T3	No	No/Unknown	No/Unknown
515	≤3	41~60	Male	White	Married	Unknown	Unknown	Unknown	Unknown	TX	No	No/Unknown	No/Unknown
516	＞3	41~60	Male	Others	Married	51~100	Unknown	Positive	Unknown	T3	No	No/Unknown	Yes
517	≤3	41~60	Male	Others	Unmarried	51~100	Unknown	Positive	Ishak 5-6	T3	No	No/Unknown	No/Unknown
518	≤3	61~80	Male	White	Married	51~100	Unknown	Unknown	Ishak 5-6	T4	No	No/Unknown	No/Unknown
519	＞3	61~80	Male	White	Married	21~50	Unknown	Positive	Unknown	T2	No	No/Unknown	Yes
520	＞3	61~80	Male	White	Married	21~50	Grade II	Negative	Ishak 5-6	T2	Wedge resection	No/Unknown	Yes
521	＞3	61~80	Female	White	Divorced	51~100	Grade II	Negative	Ishak 5-6	T3	Lobectomy	No/Unknown	Yes
522	＞3	＞80	Male	White	Divorced	51~100	Unknown	Positive	Ishak 5-6	T3	No	No/Unknown	No/Unknown
523	≤3	61~80	Female	White	Married	＞100	Unknown	Positive	Unknown	T3	No	No/Unknown	No/Unknown
524	＞3	61~80	Female	Others	Divorced	＞100	Unknown	Positive	Unknown	T3	No	No/Unknown	Yes
525	＞3	61~80	Male	Others	Divorced	21~50	Unknown	Unknown	Unknown	T2	No	Yes	Yes
526	≤3	61~80	Female	White	Unmarried	51~100	Unknown	Positive	Ishak 5-6	T3	No	No/Unknown	No/Unknown
527	≤3	41~60	Male	White	Unknown	51~100	Grade III	Positive	Unknown	T2	No	No/Unknown	No/Unknown
528	＞3	41~60	Male	Others	Unmarried	≤20	Unknown	Positive	Ishak 5-6	T2	No	No/Unknown	No/Unknown
529	＞3	41~60	Male	Others	Married	＞100	Grade II	Positive	Ishak 0-4	T3	No	No/Unknown	Yes
530	＞3	61~80	Male	Others	Married	Unknown	Unknown	Negative	Unknown	TX	No	Yes	No/Unknown
531	≤3	41~60	Male	White	Unmarried	21~50	Unknown	Positive	Ishak 5-6	T2	No	No/Unknown	No/Unknown
532	≤3	61~80	Female	White	Unmarried	Unknown	Unknown	Positive	Ishak 5-6	T3	No	No/Unknown	Yes
533	＞3	＞80	Female	White	Married	＞100	Unknown	Positive	Ishak 0-4	T2	No	Yes	No/Unknown
534	≤3	41~60	Male	White	Divorced	21~50	Unknown	Positive	Unknown	T3	No	No/Unknown	No/Unknown
535	≤3	61~80	Male	White	Divorced	51~100	Unknown	Positive	Ishak 5-6	T4	No	No/Unknown	No/Unknown
536	＞3	61~80	Female	White	Married	Unknown	Unknown	Positive	Unknown	TX	No	Yes	Yes
537	＞3	61~80	Male	White	Married	51~100	Unknown	Positive	Ishak 5-6	T3	No	Yes	Yes
538	＞3	61~80	Male	Others	Married	＞100	Unknown	Positive	Ishak 0-4	T1	No	No/Unknown	Yes
539	≤3	41~60	Male	White	Married	21~50	Unknown	Positive	Ishak 5-6	T3	No	No/Unknown	Yes
540	≤3	61~80	Male	White	Married	21~50	Unknown	Positive	Ishak 5-6	T2	No	No/Unknown	Yes
541	＞3	61~80	Male	White	Unmarried	≤20	Unknown	Positive	Unknown	T2	No	No/Unknown	Yes
542	＞3	41~60	Male	White	Divorced	21~50	Unknown	Positive	Unknown	T3	No	No/Unknown	Yes
543	≤3	＞80	Male	White	Widowed	＞100	Unknown	Positive	Unknown	T3	No	No/Unknown	No/Unknown
544	＞3	61~80	Male	Black	Married	51~100	Unknown	Positive	Unknown	T3	No	No/Unknown	Yes
545	＞3	＞80	Male	White	Unmarried	＞100	Unknown	Positive	Unknown	T3	No	No/Unknown	No/Unknown
546	＞3	41~60	Female	White	Unmarried	51~100	Unknown	Positive	Unknown	T3	No	No/Unknown	No/Unknown
547	＞3	61~80	Male	Black	Married	51~100	Unknown	Positive	Unknown	T1	No	Yes	No/Unknown
548	＞3	61~80	Female	White	Divorced	Unknown	Unknown	Unknown	Unknown	TX	No	No/Unknown	No/Unknown
549	＞3	41~60	Male	Others	Married	51~100	Unknown	Positive	Unknown	T3	No	No/Unknown	Yes
550	＞3	＞80	Male	White	Married	21~50	Grade III	Negative	Unknown	T1	No	No/Unknown	No/Unknown
551	≤3	61~80	Male	White	Married	51~100	Grade II	Positive	Unknown	T2	No	No/Unknown	No/Unknown
552	≤3	41~60	Male	White	Separated	51~100	Unknown	Positive	Ishak 5-6	T3	No	No/Unknown	No/Unknown
553	≤3	61~80	Male	White	Married	Unknown	Grade I	Positive	Unknown	T1	No	No/Unknown	No/Unknown
554	＞3	61~80	Female	White	Married	51~100	Grade II	Positive	Unknown	T1	Wedge resection	No/Unknown	Yes
555	≤3	41~60	Male	Others	Unmarried	Unknown	Unknown	Positive	Unknown	TX	No	No/Unknown	No/Unknown
556	≤3	61~80	Male	White	Married	＞100	Grade II	Negative	Unknown	T1	No	No/Unknown	No/Unknown
557	≤3	61~80	Female	White	Married	＞100	Grade III	Positive	Unknown	T4	No	No/Unknown	No/Unknown
558	＞3	41~60	Male	White	Married	21~50	Grade I	Negative	Unknown	T2	No	No/Unknown	Yes
559	≤3	61~80	Male	Black	Married	Unknown	Unknown	Positive	Unknown	TX	No	No/Unknown	Yes
560	＞3	61~80	Male	White	Married	51~100	Unknown	Positive	Unknown	T1	No	No/Unknown	Yes
561	＞3	41~60	Male	White	Married	51~100	Unknown	Negative	Ishak 5-6	T3	No	No/Unknown	Yes
562	＞3	41~60	Male	Others	Married	＞100	Unknown	Positive	Unknown	T1	No	No/Unknown	Yes
563	＞3	61~80	Female	Others	Widowed	≤20	Grade III	Positive	Unknown	T2	No	No/Unknown	Yes
564	＞3	41~60	Male	White	Unmarried	Unknown	Unknown	Positive	Unknown	T1	No	No/Unknown	Yes
565	≤3	61~80	Male	White	Widowed	Unknown	Unknown	Positive	Unknown	TX	No	No/Unknown	No/Unknown
566	≤3	41~60	Male	White	Married	51~100	Unknown	Unknown	Unknown	T3	No	No/Unknown	No/Unknown
567	＞3	41~60	Female	Others	Unknown	Unknown	Grade II	Positive	Unknown	T3	No	No/Unknown	No/Unknown
568	≤3	41~60	Male	White	Unmarried	＞100	Unknown	Positive	Ishak 5-6	T1	No	No/Unknown	Yes
569	＞3	41~60	Male	White	Divorced	51~100	Unknown	Positive	Ishak 5-6	T3	No	No/Unknown	Yes
570	＞3	41~60	Male	White	Married	21~50	Unknown	Positive	Unknown	T1	No	Yes	No/Unknown
571	＞3	41~60	Male	White	Married	51~100	Grade III	Positive	Unknown	T3	Wedge resection	No/Unknown	Yes
572	≤3	61~80	Male	Others	Divorced	＞100	Unknown	Positive	Unknown	T3	No	No/Unknown	Yes
573	≤3	61~80	Male	White	Unmarried	51~100	Unknown	Unknown	Unknown	T3	No	No/Unknown	No/Unknown
574	＞3	41~60	Male	White	Unmarried	21~50	Unknown	Positive	Unknown	T2	No	No/Unknown	Yes
575	＞3	61~80	Male	Others	Separated	21~50	Unknown	Negative	Unknown	T2	Lobectomy	No/Unknown	Yes
576	＞3	41~60	Male	White	Married	＞100	Grade II	Positive	Unknown	T3	Lobectomy	No/Unknown	No/Unknown
577	＞3	61~80	Female	White	Married	51~100	Unknown	Negative	Unknown	T1	No	No/Unknown	No/Unknown
578	＞3	61~80	Male	Black	Married	21~50	Unknown	Positive	Unknown	T2	No	No/Unknown	Yes
579	＞3	41~60	Male	White	Unmarried	21~50	Unknown	Positive	Unknown	T3	No	Yes	No/Unknown
580	＞3	61~80	Male	White	Divorced	51~100	Grade II	Positive	Ishak 0-4	T3	Lobectomy	No/Unknown	Yes
581	≤3	＞80	Male	White	Married	＞100	Unknown	Positive	Unknown	T3	No	No/Unknown	No/Unknown
582	＞3	41~60	Male	Others	Married	Unknown	Unknown	Unknown	Unknown	T1	No	No/Unknown	No/Unknown
583	≤3	41~60	Male	Others	Unmarried	Unknown	Unknown	Positive	Unknown	T4	No	No/Unknown	No/Unknown
584	＞3	41~60	Male	White	Married	51~100	Unknown	Unknown	Ishak 5-6	T3	No	Yes	No/Unknown
585	＞3	＞80	Male	White	Married	≤20	Unknown	Positive	Ishak 5-6	T1	No	No/Unknown	No/Unknown
586	≤3	41~60	Male	Others	Married	51~100	Unknown	Positive	Ishak 0-4	T3	No	No/Unknown	Yes
587	＞3	61~80	Male	White	Married	21~50	Unknown	Positive	Ishak 5-6	T2	No	No/Unknown	Yes
588	≤3	61~80	Male	Others	Married	＞100	Unknown	Unknown	Unknown	TX	No	No/Unknown	No/Unknown
589	≤3	41~60	Male	Others	Married	Unknown	Grade II	Positive	Ishak 5-6	TX	No	No/Unknown	Yes
590	≤3	61~80	Male	White	Married	Unknown	Grade III	Positive	Unknown	T4	No	No/Unknown	Yes
591	≤3	61~80	Male	White	Divorced	51~100	Unknown	Positive	Unknown	T3	No	No/Unknown	No/Unknown
592	＞3	41~60	Male	White	Unmarried	21~50	Grade III	Unknown	Unknown	T1	No	No/Unknown	No/Unknown
593	＞3	61~80	Male	White	Married	21~50	Grade I	Positive	Unknown	T1	No	No/Unknown	Yes
594	＞3	41~60	Male	Others	Married	51~100	Grade II	Positive	Unknown	T3	No	No/Unknown	Yes
595	＞3	41~60	Male	White	Separated	Unknown	Unknown	Positive	Unknown	TX	No	No/Unknown	Yes
596	≤3	61~80	Female	White	Unmarried	21~50	Grade I	Positive	Unknown	T2	No	No/Unknown	No/Unknown
597	＞3	41~60	Male	White	Unmarried	51~100	Unknown	Positive	Unknown	T3	No	No/Unknown	No/Unknown
598	≤3	≤40	Male	White	Unmarried	Unknown	Grade III	Positive	Unknown	T3	No	No/Unknown	No/Unknown
599	＞3	61~80	Female	White	Widowed	51~100	Grade III	Unknown	Unknown	T3	No	No/Unknown	Yes
600	≤3	61~80	Male	Others	Married	＞100	Grade II	Positive	Unknown	T3	No	No/Unknown	No/Unknown
601	≤3	41~60	Male	White	Married	51~100	Unknown	Positive	Unknown	T2	No	No/Unknown	Yes
602	＞3	61~80	Female	White	Unmarried	21~50	Unknown	Positive	Unknown	T1	No	No/Unknown	Yes
603	≤3	61~80	Female	White	Unmarried	51~100	Grade III	Unknown	Unknown	T3	No	No/Unknown	No/Unknown
604	＞3	41~60	Male	Black	Unmarried	＞100	Grade II	Positive	Unknown	T1	No	No/Unknown	No/Unknown
605	＞3	61~80	Female	White	Divorced	≤20	Grade II	Positive	Unknown	TX	No	No/Unknown	Yes
606	＞3	＞80	Male	White	Married	51~100	Unknown	Positive	Ishak 0-4	T1	No	No/Unknown	Yes
607	≤3	41~60	Female	White	Unmarried	51~100	Unknown	Positive	Unknown	T3	No	No/Unknown	No/Unknown
608	＞3	61~80	Female	White	Widowed	51~100	Unknown	Unknown	Unknown	TX	No	No/Unknown	Yes
609	≤3	61~80	Male	White	Unmarried	≤20	Unknown	Unknown	Unknown	T3	No	No/Unknown	No/Unknown
610	≤3	61~80	Female	Black	Unmarried	Unknown	Unknown	Positive	Unknown	TX	No	No/Unknown	No/Unknown
611	＞3	61~80	Female	White	Widowed	21~50	Unknown	Negative	Unknown	T1	No	No/Unknown	No/Unknown
612	＞3	41~60	Male	White	Divorced	Unknown	Unknown	Positive	Ishak 5-6	T3	No	No/Unknown	Yes
613	＞3	61~80	Female	White	Married	＞100	Grade III	Positive	Ishak 0-4	T3	Lobectomy	No/Unknown	Yes
614	≤3	41~60	Male	White	Married	51~100	Grade II	Positive	Unknown	T3	No	No/Unknown	No/Unknown
615	＞3	61~80	Male	Others	Married	21~50	Unknown	Positive	Unknown	T3	No	No/Unknown	Yes
616	＞3	41~60	Female	Black	Unknown	Unknown	Grade III	Unknown	Unknown	T4	No	No/Unknown	Yes
617	≤3	41~60	Male	Others	Divorced	Unknown	Grade III	Positive	Unknown	T3	No	No/Unknown	No/Unknown
618	＞3	61~80	Male	White	Married	51~100	Unknown	Positive	Unknown	T1	No	No/Unknown	No/Unknown
619	＞3	61~80	Female	White	Married	21~50	Unknown	Positive	Unknown	T3	No	No/Unknown	Yes
620	≤3	61~80	Male	White	Divorced	＞100	Unknown	Positive	Ishak 5-6	T3	No	No/Unknown	No/Unknown
621	＞3	61~80	Female	White	Married	21~50	Grade III	Positive	Unknown	T1	Wedge resection	No/Unknown	No/Unknown
622	≤3	61~80	Female	Others	Married	51~100	Grade IV	Positive	Unknown	T3	No	No/Unknown	No/Unknown
623	＞3	61~80	Male	Others	Married	51~100	Grade II	Negative	Unknown	T3	No	No/Unknown	Yes
624	≤3	41~60	Female	White	Widowed	51~100	Unknown	Positive	Unknown	T3	No	No/Unknown	No/Unknown
625	≤3	61~80	Female	Black	Married	21~50	Grade I	Positive	Unknown	T2	No	No/Unknown	No/Unknown
626	≤3	＞80	Female	White	Married	Unknown	Unknown	Positive	Unknown	TX	No	No/Unknown	No/Unknown
627	＞3	61~80	Male	White	Married	＞100	Grade II	Positive	Unknown	T4	No	No/Unknown	Yes
628	＞3	41~60	Male	White	Unmarried	21~50	Unknown	Negative	Unknown	T2	No	No/Unknown	Yes
629	≤3	41~60	Male	Others	Married	Unknown	Grade III	Positive	Unknown	T3	No	No/Unknown	No/Unknown
630	＞3	41~60	Male	White	Married	＞100	Unknown	Unknown	Unknown	T3	No	No/Unknown	Yes
631	＞3	41~60	Male	Others	Married	51~100	Unknown	Positive	Unknown	T3	No	No/Unknown	Yes
632	＞3	61~80	Male	White	Married	51~100	Grade III	Negative	Unknown	T3	Lobectomy	No/Unknown	No/Unknown
633	＞3	61~80	Male	White	Unmarried	＞100	Unknown	Negative	Unknown	T4	No	No/Unknown	Yes
634	＞3	＞80	Male	Others	Married	21~50	Unknown	Positive	Unknown	T1	No	No/Unknown	Yes
635	≤3	＞80	Male	White	Divorced	51~100	Unknown	Positive	Unknown	T4	No	No/Unknown	No/Unknown
636	≤3	61~80	Male	Black	Unmarried	＞100	Unknown	Positive	Unknown	T4	No	No/Unknown	No/Unknown
637	＞3	41~60	Male	Black	Unmarried	51~100	Grade I	Positive	Unknown	T3	No	No/Unknown	No/Unknown
638	≤3	41~60	Male	Others	Unmarried	＞100	Grade II	Positive	Unknown	T4	No	No/Unknown	No/Unknown
639	≤3	61~80	Male	Black	Married	＞100	Unknown	Positive	Ishak 5-6	T3	No	No/Unknown	No/Unknown
640	＞3	41~60	Male	Others	Married	51~100	Grade I	Positive	Unknown	T3	Local tumor destruction	No/Unknown	No/Unknown
641	＞3	61~80	Male	Others	Married	21~50	Grade I	Negative	Unknown	T2	Lobectomy	No/Unknown	Yes
642	≤3	61~80	Male	White	Married	＞100	Grade III	Negative	Unknown	T1	Lobectomy	No/Unknown	No/Unknown
643	≤3	41~60	Male	White	Married	Unknown	Unknown	Positive	Unknown	T4	No	No/Unknown	No/Unknown
644	≤3	41~60	Male	White	Married	＞100	Unknown	Positive	Unknown	T3	No	No/Unknown	Yes
645	＞3	61~80	Male	Others	Married	21~50	Unknown	Unknown	Unknown	T1	No	No/Unknown	No/Unknown
646	≤3	41~60	Male	White	Married	51~100	Grade III	Positive	Unknown	T4	No	No/Unknown	No/Unknown
647	＞3	61~80	Male	Others	Married	51~100	Unknown	Positive	Unknown	T3	No	Yes	No/Unknown
648	＞3	61~80	Male	Black	Unmarried	51~100	Grade III	Positive	Unknown	T4	No	No/Unknown	Yes
649	＞3	41~60	Female	White	Unmarried	21~50	Unknown	Positive	Unknown	T1	No	No/Unknown	Yes
650	≤3	61~80	Male	White	Unmarried	51~100	Unknown	Positive	Ishak 5-6	T3	No	No/Unknown	No/Unknown
651	＞3	61~80	Female	White	Married	21~50	Unknown	Positive	Unknown	T2	No	No/Unknown	Yes
652	≤3	41~60	Male	White	Unmarried	＞100	Grade III	Positive	Unknown	T3	No	No/Unknown	No/Unknown
653	＞3	61~80	Male	Others	Married	≤20	Unknown	Positive	Unknown	T3	No	No/Unknown	Yes
654	＞3	≤40	Female	White	Unmarried	＞100	Grade II	Negative	Unknown	T3	Lobectomy	No/Unknown	No/Unknown
655	≤3	41~60	Male	White	Unmarried	＞100	Unknown	Positive	Ishak 0-4	T3	No	No/Unknown	No/Unknown
656	＞3	61~80	Male	White	Widowed	21~50	Unknown	Positive	Ishak 5-6	T2	No	No/Unknown	Yes
657	＞3	≤40	Male	White	Unmarried	＞100	Grade II	Negative	Unknown	T1	Wedge resection	No/Unknown	Yes
658	＞3	61~80	Male	Others	Married	51~100	Unknown	Positive	Ishak 5-6	T3	No	No/Unknown	Yes
659	≤3	41~60	Male	Others	Married	Unknown	Unknown	Negative	Unknown	T3	No	No/Unknown	Yes
660	≤3	61~80	Male	White	Widowed	＞100	Unknown	Positive	Unknown	T3	No	No/Unknown	No/Unknown
661	＞3	41~60	Male	White	Unmarried	≤20	Unknown	Unknown	Unknown	T2	Local tumor destruction	No/Unknown	No/Unknown
662	≤3	＞80	Male	White	Married	Unknown	Unknown	Negative	Ishak 5-6	TX	No	No/Unknown	No/Unknown
663	≤3	41~60	Male	White	Separated	＞100	Unknown	Positive	Unknown	T3	Local tumor destruction	No/Unknown	Yes
664	＞3	61~80	Male	White	Unmarried	21~50	Grade II	Positive	Ishak 0-4	T3	No	No/Unknown	Yes
665	≤3	61~80	Male	Others	Married	51~100	Unknown	Positive	Unknown	T3	No	No/Unknown	No/Unknown
666	＞3	61~80	Male	Black	Unmarried	21~50	Unknown	Unknown	Unknown	T1	No	No/Unknown	No/Unknown
667	≤3	＞80	Male	White	Married	＞100	Unknown	Positive	Unknown	T3	No	No/Unknown	No/Unknown
668	＞3	＞80	Female	Black	Widowed	51~100	Grade I	Positive	Unknown	T4	No	No/Unknown	No/Unknown
669	≤3	41~60	Male	Black	Separated	51~100	Grade II	Unknown	Unknown	T3	No	No/Unknown	Yes
670	＞3	61~80	Male	White	Married	＞100	Unknown	Positive	Unknown	T1	No	Yes	Yes
671	≤3	＞80	Male	White	Unmarried	＞100	Grade IV	Negative	Unknown	T3	No	No/Unknown	No/Unknown
672	＞3	61~80	Male	White	Unknown	21~50	Grade III	Negative	Ishak 5-6	T1	No	Yes	Yes
673	＞3	＞80	Male	White	Widowed	Unknown	Grade I	Positive	Unknown	T3	No	No/Unknown	Yes
674	＞3	61~80	Male	White	Married	51~100	Grade III	Unknown	Unknown	T3	No	No/Unknown	Yes
675	≤3	61~80	Female	Others	Widowed	＞100	Grade III	Unknown	Unknown	TX	No	No/Unknown	No/Unknown
676	≤3	61~80	Male	White	Married	51~100	Unknown	Unknown	Unknown	T3	No	No/Unknown	No/Unknown
677	＞3	61~80	Female	White	Married	21~50	Grade I	Positive	Unknown	T2	No	No/Unknown	No/Unknown
678	＞3	61~80	Male	White	Married	51~100	Grade I	Negative	Unknown	TX	No	No/Unknown	No/Unknown
679	≤3	41~60	Male	Others	Unmarried	51~100	Grade III	Positive	Unknown	T4	No	No/Unknown	No/Unknown
680	≤3	41~60	Male	White	Married	51~100	Unknown	Positive	Unknown	T3	No	No/Unknown	No/Unknown
681	≤3	41~60	Male	White	Married	Unknown	Grade II	Negative	Unknown	T1	No	No/Unknown	No/Unknown
682	＞3	61~80	Male	White	Divorced	51~100	Grade III	Positive	Unknown	T3	No	No/Unknown	Yes
683	＞3	61~80	Male	White	Widowed	51~100	Grade II	Positive	Unknown	T4	No	No/Unknown	Yes
684	≤3	41~60	Male	White	Unmarried	21~50	Unknown	Positive	Ishak 5-6	T1	No	No/Unknown	No/Unknown
685	≤3	41~60	Male	White	Married	＞100	Grade II	Negative	Unknown	T1	No	No/Unknown	No/Unknown
686	≤3	61~80	Male	Others	Married	Unknown	Unknown	Positive	Unknown	T4	No	No/Unknown	No/Unknown
687	＞3	≤40	Male	White	Unmarried	＞100	Grade II	Negative	Unknown	T1	Lobectomy	No/Unknown	Yes
688	＞3	61~80	Male	White	Unmarried	51~100	Unknown	Positive	Ishak 0-4	T1	No	No/Unknown	No/Unknown
689	＞3	61~80	Male	Others	Married	51~100	Unknown	Positive	Unknown	T1	No	No/Unknown	Yes
690	≤3	61~80	Male	White	Married	51~100	Unknown	Positive	Unknown	TX	No	No/Unknown	No/Unknown
691	≤3	61~80	Male	White	Married	Unknown	Unknown	Positive	Ishak 5-6	T3	No	No/Unknown	No/Unknown
692	≤3	61~80	Female	White	Married	Unknown	Unknown	Positive	Unknown	TX	No	No/Unknown	No/Unknown
693	＞3	61~80	Male	Others	Married	＞100	Unknown	Positive	Unknown	T4	No	No/Unknown	Yes
694	≤3	61~80	Male	White	Married	＞100	Grade II	Unknown	Unknown	T1	No	No/Unknown	No/Unknown
695	＞3	41~60	Male	White	Unmarried	21~50	Grade III	Positive	Ishak 5-6	T1	No	No/Unknown	No/Unknown
696	≤3	41~60	Male	Black	Unmarried	21~50	Grade III	Positive	Unknown	T2	No	No/Unknown	No/Unknown
697	≤3	61~80	Male	White	Married	Unknown	Grade II	Positive	Unknown	TX	No	No/Unknown	Yes
698	≤3	41~60	Female	White	Separated	21~50	Unknown	Positive	Ishak 5-6	T2	No	No/Unknown	No/Unknown
699	＞3	41~60	Male	White	Unmarried	51~100	Unknown	Unknown	Ishak 5-6	T3	No	No/Unknown	Yes
700	＞3	61~80	Male	Others	Unmarried	51~100	Unknown	Positive	Ishak 5-6	T4	No	No/Unknown	No/Unknown
701	＞3	61~80	Male	White	Unmarried	51~100	Grade IV	Negative	Ishak 5-6	T1	No	No/Unknown	Yes
702	＞3	41~60	Male	White	Married	21~50	Grade I	Positive	Ishak 5-6	T2	Lobectomy	No/Unknown	Yes
703	≤3	61~80	Male	White	Unmarried	51~100	Unknown	Positive	Unknown	T3	No	No/Unknown	No/Unknown
704	≤3	61~80	Male	White	Separated	Unknown	Unknown	Positive	Unknown	T3	No	No/Unknown	No/Unknown
705	≤3	41~60	Male	White	Married	＞100	Unknown	Positive	Unknown	T3	No	No/Unknown	No/Unknown
706	＞3	41~60	Male	White	Married	＞100	Grade IV	Positive	Unknown	T3	No	No/Unknown	Yes
707	≤3	＞80	Male	White	Widowed	51~100	Grade I	Unknown	Unknown	T3	No	No/Unknown	No/Unknown
708	＞3	61~80	Male	White	Separated	Unknown	Unknown	Unknown	Unknown	TX	No	No/Unknown	No/Unknown
709	≤3	61~80	Male	White	Divorced	21~50	Unknown	Positive	Ishak 5-6	T3	No	No/Unknown	No/Unknown
710	＞3	41~60	Female	Black	Unmarried	51~100	Unknown	Positive	Unknown	T3	No	No/Unknown	Yes
711	＞3	41~60	Male	White	Unmarried	≤20	Unknown	Positive	Unknown	T2	No	No/Unknown	Yes
712	＞3	61~80	Female	White	Married	＞100	Unknown	Positive	Unknown	T1	No	No/Unknown	Yes
713	＞3	61~80	Male	White	Married	51~100	Unknown	Positive	Unknown	T3	No	No/Unknown	Yes
714	＞3	61~80	Male	White	Widowed	21~50	Grade II	Positive	Unknown	T1	No	No/Unknown	No/Unknown
715	＞3	61~80	Male	Others	Married	＞100	Unknown	Negative	Unknown	T3	No	No/Unknown	Yes
716	＞3	41~60	Male	Black	Married	21~50	Grade II	Positive	Unknown	T1	No	No/Unknown	Yes
717	＞3	41~60	Male	White	Unmarried	21~50	Grade II	Unknown	Unknown	T1	No	No/Unknown	Yes
718	＞3	61~80	Male	Others	Married	51~100	Grade I	Positive	Ishak 5-6	T3	No	No/Unknown	Yes
719	＞3	61~80	Male	White	Widowed	≤20	Unknown	Positive	Unknown	T2	No	No/Unknown	No/Unknown
720	≤3	61~80	Female	Black	Unknown	Unknown	Unknown	Positive	Unknown	TX	No	No/Unknown	Yes
721	＞3	41~60	Female	Others	Married	21~50	Unknown	Positive	Unknown	T1	No	No/Unknown	Yes
722	＞3	41~60	Male	White	Divorced	51~100	Grade I	Positive	Ishak 5-6	T4	No	No/Unknown	No/Unknown
723	＞3	61~80	Male	White	Married	Unknown	Unknown	Positive	Unknown	T1	Wedge resection	No/Unknown	No/Unknown
724	＞3	61~80	Female	White	Unmarried	51~100	Unknown	Unknown	Unknown	T3	No	Yes	No/Unknown
725	＞3	41~60	Male	White	Divorced	21~50	Unknown	Positive	Ishak 5-6	T3	No	No/Unknown	Yes
726	＞3	61~80	Male	White	Married	21~50	Grade I	Positive	Unknown	T2	No	No/Unknown	No/Unknown
727	≤3	61~80	Female	Others	Married	51~100	Unknown	Positive	Ishak 0-4	T3	No	No/Unknown	Yes
728	＞3	41~60	Male	White	Unmarried	＞100	Unknown	Positive	Unknown	T3	No	No/Unknown	Yes
729	＞3	41~60	Male	Others	Married	21~50	Grade II	Positive	Unknown	T1	No	No/Unknown	Yes
730	＞3	41~60	Male	Others	Married	Unknown	Grade II	Positive	Ishak 5-6	T1	Wedge resection	No/Unknown	No/Unknown
731	＞3	41~60	Male	White	Married	Unknown	Unknown	Negative	Unknown	TX	No	No/Unknown	No/Unknown
732	≤3	41~60	Male	Others	Divorced	51~100	Unknown	Negative	Unknown	T3	No	No/Unknown	No/Unknown
733	≤3	41~60	Male	Black	Unmarried	＞100	Grade II	Negative	Unknown	T3	No	No/Unknown	No/Unknown
734	＞3	61~80	Male	White	Married	＞100	Grade II	Positive	Unknown	T3	No	No/Unknown	Yes
735	≤3	61~80	Male	White	Unmarried	51~100	Unknown	Unknown	Unknown	T3	No	No/Unknown	No/Unknown
736	≤3	61~80	Female	Others	Married	21~50	Unknown	Positive	Ishak 5-6	T3	No	No/Unknown	No/Unknown
737	≤3	41~60	Male	White	Unmarried	51~100	Grade II	Positive	Unknown	T1	No	No/Unknown	No/Unknown
738	＞3	41~60	Male	White	Married	≤20	Unknown	Positive	Ishak 5-6	T1	No	No/Unknown	No/Unknown
739	≤3	41~60	Male	White	Unmarried	51~100	Unknown	Unknown	Unknown	T3	No	No/Unknown	No/Unknown
740	＞3	61~80	Male	Others	Married	51~100	Unknown	Positive	Unknown	T3	No	Yes	Yes
741	≤3	41~60	Male	White	Married	Unknown	Grade IV	Positive	Unknown	T1	No	No/Unknown	Yes
742	≤3	61~80	Male	Others	Married	＞100	Grade I	Negative	Unknown	T3	No	No/Unknown	Yes
743	＞3	61~80	Male	White	Widowed	51~100	Unknown	Positive	Unknown	T3	No	No/Unknown	No/Unknown
744	＞3	61~80	Male	White	Unknown	21~50	Grade I	Negative	Ishak 0-4	T1	No	Yes	Yes
745	＞3	41~60	Female	White	Married	21~50	Unknown	Positive	Ishak 5-6	T1	Local tumor destruction	No/Unknown	No/Unknown
746	＞3	61~80	Male	Black	Married	21~50	Unknown	Positive	Unknown	T1	Local tumor destruction	No/Unknown	No/Unknown
747	＞3	61~80	Male	White	Unmarried	21~50	Unknown	Positive	Unknown	T1	No	No/Unknown	No/Unknown
748	＞3	61~80	Male	White	Married	51~100	Grade III	Positive	Unknown	T3	No	No/Unknown	Yes
749	＞3	61~80	Male	White	Divorced	51~100	Unknown	Negative	Ishak 5-6	T2	No	No/Unknown	Yes
750	＞3	61~80	Male	White	Unmarried	51~100	Unknown	Unknown	Unknown	T1	No	No/Unknown	No/Unknown
751	＞3	41~60	Female	White	Married	51~100	Unknown	Positive	Unknown	T3	No	No/Unknown	No/Unknown
752	＞3	61~80	Male	White	Separated	51~100	Grade I	Positive	Unknown	T3	No	No/Unknown	No/Unknown
753	≤3	61~80	Female	Others	Widowed	51~100	Grade III	Positive	Unknown	T3	No	No/Unknown	Yes
754	＞3	41~60	Male	White	Married	Unknown	Unknown	Positive	Unknown	T4	No	No/Unknown	Yes
755	＞3	41~60	Male	White	Divorced	51~100	Unknown	Positive	Ishak 5-6	T1	No	No/Unknown	Yes
756	＞3	61~80	Female	White	Married	＞100	Unknown	Unknown	Unknown	T3	No	No/Unknown	No/Unknown
757	＞3	61~80	Male	White	Widowed	51~100	Unknown	Negative	Unknown	T3	No	No/Unknown	No/Unknown
758	＞3	41~60	Male	Black	Married	＞100	Grade II	Unknown	Unknown	TX	No	No/Unknown	Yes
759	≤3	41~60	Male	Others	Married	Unknown	Unknown	Positive	Unknown	T3	No	No/Unknown	Yes
760	＞3	61~80	Male	White	Unmarried	51~100	Grade I	Negative	Unknown	T1	No	No/Unknown	Yes
761	≤3	61~80	Male	White	Divorced	＞100	Grade I	Unknown	Ishak 5-6	T1	No	No/Unknown	Yes
762	≤3	41~60	Female	White	Married	Unknown	Unknown	Unknown	Unknown	T1	No	No/Unknown	No/Unknown
763	＞3	61~80	Male	White	Unmarried	21~50	Unknown	Positive	Ishak 5-6	T2	Local tumor destruction	No/Unknown	No/Unknown
764	＞3	61~80	Male	White	Married	21~50	Unknown	Positive	Unknown	T1	No	No/Unknown	Yes
765	≤3	61~80	Male	White	Married	21~50	Unknown	Positive	Unknown	TX	No	No/Unknown	No/Unknown
766	≤3	61~80	Male	Black	Married	＞100	Unknown	Positive	Unknown	T3	No	No/Unknown	No/Unknown
767	≤3	41~60	Male	White	Unmarried	＞100	Unknown	Positive	Unknown	T3	No	No/Unknown	No/Unknown
768	＞3	61~80	Male	White	Divorced	＞100	Unknown	Negative	Ishak 5-6	T3	No	No/Unknown	Yes
769	≤3	61~80	Male	White	Divorced	＞100	Unknown	Positive	Unknown	T4	No	No/Unknown	No/Unknown
770	≤3	61~80	Male	White	Married	21~50	Grade II	Unknown	Unknown	T1	No	No/Unknown	No/Unknown
771	＞3	61~80	Male	White	Married	51~100	Unknown	Positive	Unknown	T4	No	No/Unknown	Yes
772	＞3	61~80	Male	White	Unmarried	21~50	Unknown	Unknown	Unknown	T2	No	No/Unknown	No/Unknown
773	＞3	41~60	Male	White	Separated	Unknown	Unknown	Positive	Unknown	T3	No	No/Unknown	No/Unknown
774	＞3	≤40	Female	Others	Unmarried	51~100	Unknown	Positive	Unknown	T3	No	No/Unknown	Yes
775	＞3	61~80	Male	White	Married	21~50	Grade I	Negative	Unknown	T4	No	Yes	No/Unknown
776	＞3	61~80	Male	Black	Married	≤20	Unknown	Positive	Ishak 5-6	T2	No	No/Unknown	No/Unknown
777	≤3	61~80	Male	White	Separated	51~100	Unknown	Positive	Unknown	T3	No	No/Unknown	No/Unknown
778	＞3	61~80	Male	White	Unmarried	21~50	Grade II	Positive	Ishak 5-6	T1	No	No/Unknown	No/Unknown
779	＞3	61~80	Male	White	Divorced	21~50	Unknown	Positive	Unknown	T2	No	Yes	No/Unknown
780	≤3	41~60	Male	White	Divorced	＞100	Grade I	Positive	Unknown	T3	No	No/Unknown	Yes
781	≤3	41~60	Male	White	Divorced	51~100	Grade III	Positive	Ishak 5-6	T3	No	No/Unknown	No/Unknown
782	＞3	61~80	Male	White	Unmarried	＞100	Unknown	Positive	Unknown	T3	No	No/Unknown	No/Unknown
783	＞3	≤40	Male	White	Unmarried	＞100	Grade II	Negative	Ishak 0-4	T3	Lobectomy	No/Unknown	Yes
784	＞3	61~80	Female	White	Married	51~100	Unknown	Positive	Unknown	T1	No	No/Unknown	Yes
785	＞3	61~80	Male	Others	Unmarried	51~100	Unknown	Positive	Ishak 0-4	T3	No	No/Unknown	Yes
786	＞3	61~80	Male	White	Unmarried	51~100	Unknown	Positive	Unknown	T3	No	No/Unknown	Yes
787	＞3	≤40	Male	White	Unmarried	＞100	Grade I	Negative	Unknown	T3	No	No/Unknown	Yes
788	≤3	61~80	Male	White	Married	＞100	Grade II	Positive	Unknown	T3	No	No/Unknown	No/Unknown
789	＞3	≤40	Female	Others	Unmarried	＞100	Unknown	Positive	Unknown	T3	No	No/Unknown	Yes
790	≤3	＞80	Male	Others	Widowed	Unknown	Unknown	Positive	Unknown	T3	No	No/Unknown	No/Unknown
791	≤3	61~80	Male	White	Divorced	Unknown	Grade I	Unknown	Ishak 5-6	TX	No	No/Unknown	No/Unknown
792	≤3	41~60	Male	White	Married	＞100	Unknown	Positive	Unknown	T3	No	No/Unknown	No/Unknown
793	＞3	41~60	Male	Black	Married	51~100	Unknown	Positive	Unknown	T3	No	No/Unknown	Yes
794	≤3	61~80	Female	White	Divorced	51~100	Unknown	Unknown	Ishak 5-6	T3	No	No/Unknown	No/Unknown
795	＞3	61~80	Female	White	Married	Unknown	Unknown	Positive	Unknown	T1	No	No/Unknown	No/Unknown
796	≤3	41~60	Male	White	Married	Unknown	Unknown	Positive	Unknown	T3	No	No/Unknown	No/Unknown
797	≤3	61~80	Male	White	Married	21~50	Unknown	Negative	Unknown	T4	No	No/Unknown	No/Unknown
798	＞3	41~60	Male	White	Married	＞100	Unknown	Positive	Unknown	T3	No	No/Unknown	Yes
799	＞3	41~60	Male	White	Unmarried	Unknown	Unknown	Positive	Unknown	TX	No	No/Unknown	Yes
800	≤3	61~80	Male	White	Married	＞100	Unknown	Positive	Unknown	T3	No	No/Unknown	Yes
801	＞3	61~80	Male	Others	Married	51~100	Unknown	Positive	Unknown	T3	No	No/Unknown	Yes
802	≤3	61~80	Male	White	Divorced	51~100	Grade III	Positive	Unknown	T4	No	No/Unknown	No/Unknown
803	≤3	61~80	Male	Black	Unmarried	Unknown	Unknown	Positive	Unknown	TX	No	No/Unknown	No/Unknown
804	＞3	41~60	Male	Others	Married	51~100	Unknown	Negative	Unknown	T3	No	No/Unknown	No/Unknown
805	＞3	61~80	Male	Black	Unknown	21~50	Grade II	Unknown	Unknown	T1	No	No/Unknown	No/Unknown
806	≤3	61~80	Male	White	Married	Unknown	Unknown	Positive	Ishak 5-6	T3	No	No/Unknown	No/Unknown
807	＞3	61~80	Male	White	Married	21~50	Grade III	Unknown	Unknown	T1	No	No/Unknown	No/Unknown
808	＞3	41~60	Male	White	Married	51~100	Unknown	Positive	Ishak 5-6	T4	No	Yes	Yes
809	≤3	41~60	Male	White	Married	＞100	Unknown	Positive	Unknown	T3	No	No/Unknown	No/Unknown
810	≤3	61~80	Male	White	Married	51~100	Grade I	Positive	Unknown	T3	No	No/Unknown	No/Unknown
811	＞3	41~60	Female	White	Married	21~50	Unknown	Positive	Unknown	T1	No	No/Unknown	No/Unknown
812	＞3	＞80	Male	White	Married	＞100	Unknown	Positive	Unknown	T1	No	No/Unknown	Yes
813	≤3	61~80	Male	White	Widowed	Unknown	Unknown	Positive	Unknown	TX	No	No/Unknown	No/Unknown
814	≤3	61~80	Male	White	Married	51~100	Unknown	Positive	Unknown	T3	No	No/Unknown	No/Unknown
815	＞3	61~80	Male	White	Divorced	21~50	Unknown	Positive	Ishak 5-6	T2	No	No/Unknown	Yes
816	≤3	61~80	Male	White	Married	51~100	Unknown	Positive	Unknown	T4	No	No/Unknown	Yes
817	＞3	61~80	Male	White	Married	＞100	Unknown	Positive	Unknown	T4	No	Yes	No/Unknown
818	＞3	61~80	Male	White	Married	21~50	Unknown	Negative	Unknown	T2	No	No/Unknown	Yes
819	≤3	61~80	Male	White	Married	21~50	Unknown	Positive	Unknown	T2	No	No/Unknown	No/Unknown
820	≤3	61~80	Male	Others	Married	51~100	Unknown	Positive	Unknown	T3	No	No/Unknown	No/Unknown
821	≤3	61~80	Female	White	Married	Unknown	Unknown	Positive	Unknown	T3	No	No/Unknown	No/Unknown
822	≤3	41~60	Female	White	Divorced	＞100	Grade II	Positive	Unknown	T1	No	No/Unknown	No/Unknown
823	≤3	61~80	Male	White	Divorced	21~50	Unknown	Positive	Ishak 5-6	T4	No	No/Unknown	Yes
824	＞3	41~60	Male	White	Married	51~100	Unknown	Positive	Ishak 5-6	T3	Local tumor destruction	No/Unknown	Yes
825	＞3	61~80	Female	Others	Unknown	21~50	Unknown	Positive	Unknown	T2	No	No/Unknown	No/Unknown
826	≤3	61~80	Female	Black	Married	21~50	Unknown	Positive	Unknown	T2	No	No/Unknown	No/Unknown
827	＞3	41~60	Male	White	Unmarried	＞100	Unknown	Positive	Ishak 5-6	T1	No	No/Unknown	Yes
828	≤3	＞80	Male	White	Married	＞100	Unknown	Unknown	Unknown	T4	No	No/Unknown	No/Unknown
829	≤3	41~60	Female	White	Married	21~50	Unknown	Positive	Ishak 5-6	T2	No	No/Unknown	Yes
830	≤3	61~80	Male	Black	Unmarried	＞100	Grade II	Positive	Unknown	T4	No	No/Unknown	No/Unknown
831	＞3	41~60	Male	White	Married	21~50	Unknown	Positive	Ishak 5-6	T2	Local tumor destruction	No/Unknown	Yes
832	≤3	41~60	Male	White	Unmarried	Unknown	Unknown	Unknown	Unknown	TX	No	No/Unknown	No/Unknown
833	＞3	61~80	Male	White	Married	21~50	Unknown	Positive	Ishak 5-6	T3	No	Yes	No/Unknown
834	≤3	61~80	Male	White	Married	51~100	Grade II	Unknown	Unknown	T1	No	No/Unknown	No/Unknown
835	≤3	61~80	Male	White	Married	51~100	Grade II	Positive	Unknown	T4	No	No/Unknown	No/Unknown
836	≤3	61~80	Male	White	Married	51~100	Grade III	Positive	Unknown	T1	No	No/Unknown	No/Unknown
837	＞3	41~60	Male	White	Unmarried	Unknown	Unknown	Positive	Unknown	TX	No	No/Unknown	No/Unknown
838	≤3	61~80	Male	Black	Unmarried	51~100	Unknown	Positive	Unknown	T3	No	No/Unknown	No/Unknown
839	＞3	41~60	Male	Black	Separated	21~50	Unknown	Negative	Ishak 0-4	T2	No	No/Unknown	Yes
840	＞3	61~80	Male	White	Divorced	51~100	Unknown	Unknown	Unknown	T1	No	No/Unknown	Yes
841	≤3	61~80	Male	White	Divorced	21~50	Unknown	Positive	Unknown	T3	No	No/Unknown	No/Unknown
842	＞3	61~80	Male	White	Divorced	21~50	Unknown	Positive	Ishak 5-6	T2	No	No/Unknown	No/Unknown
843	＞3	61~80	Male	White	Married	Unknown	Unknown	Positive	Unknown	TX	No	No/Unknown	Yes
844	＞3	61~80	Male	White	Widowed	51~100	Unknown	Unknown	Ishak 5-6	T3	No	No/Unknown	Yes
845	＞3	≤40	Male	White	Unmarried	51~100	Grade II	Negative	Unknown	T3	Wedge resection	No/Unknown	No/Unknown
846	＞3	61~80	Male	White	Married	51~100	Unknown	Unknown	Unknown	T3	No	No/Unknown	Yes
847	＞3	61~80	Male	Others	Married	21~50	Unknown	Unknown	Unknown	T2	No	No/Unknown	Yes
848	＞3	61~80	Male	White	Married	51~100	Unknown	Negative	Unknown	T3	No	No/Unknown	Yes
849	＞3	41~60	Male	White	Unmarried	51~100	Grade II	Positive	Unknown	T3	No	No/Unknown	No/Unknown
850	≤3	41~60	Male	White	Unmarried	＞100	Unknown	Negative	Unknown	T3	No	No/Unknown	No/Unknown
851	＞3	61~80	Male	White	Unmarried	21~50	Grade I	Negative	Unknown	T2	No	No/Unknown	Yes
852	≤3	41~60	Male	Black	Married	Unknown	Unknown	Positive	Unknown	T3	No	No/Unknown	No/Unknown
853	＞3	41~60	Male	White	Unknown	51~100	Unknown	Negative	Ishak 5-6	T2	No	No/Unknown	Yes
854	≤3	61~80	Male	White	Married	＞100	Unknown	Positive	Unknown	T3	No	No/Unknown	Yes
855	≤3	41~60	Male	White	Married	51~100	Unknown	Negative	Unknown	T3	No	No/Unknown	No/Unknown
856	＞3	41~60	Male	White	Divorced	21~50	Unknown	Positive	Unknown	T1	No	No/Unknown	Yes
857	≤3	61~80	Male	White	Unmarried	21~50	Unknown	Unknown	Unknown	T1	No	No/Unknown	No/Unknown
858	＞3	61~80	Female	Others	Divorced	＞100	Grade II	Positive	Unknown	T3	No	Yes	Yes
859	＞3	61~80	Male	White	Married	＞100	Grade II	Positive	Ishak 5-6	T3	No	No/Unknown	Yes
860	≤3	61~80	Male	White	Married	21~50	Grade II	Negative	Ishak 5-6	T2	No	No/Unknown	Yes
861	≤3	61~80	Female	White	Unknown	51~100	Unknown	Positive	Ishak 5-6	T3	No	No/Unknown	No/Unknown
862	＞3	41~60	Male	Others	Unmarried	＞100	Unknown	Positive	Ishak 5-6	T3	No	No/Unknown	Yes
863	≤3	＞80	Male	White	Married	51~100	Grade III	Unknown	Unknown	T3	No	No/Unknown	No/Unknown
864	＞3	61~80	Female	White	Married	21~50	Grade II	Positive	Unknown	T3	No	Yes	Yes
865	≤3	41~60	Male	White	Married	Unknown	Unknown	Positive	Unknown	T3	No	No/Unknown	No/Unknown
866	＞3	61~80	Male	White	Married	21~50	Unknown	Positive	Unknown	T2	Local tumor destruction	No/Unknown	Yes
867	＞3	61~80	Male	White	Married	≤20	Unknown	Unknown	Unknown	T2	No	No/Unknown	Yes
868	≤3	41~60	Male	White	Married	51~100	Unknown	Positive	Ishak 5-6	T3	No	No/Unknown	No/Unknown
869	＞3	61~80	Male	White	Divorced	21~50	Unknown	Negative	Unknown	T1	No	No/Unknown	Yes
870	＞3	41~60	Male	White	Married	＞100	Unknown	Positive	Ishak 5-6	T3	No	Yes	Yes
871	≤3	41~60	Male	White	Unmarried	21~50	Unknown	Positive	Unknown	TX	No	No/Unknown	Yes
872	≤3	61~80	Male	White	Divorced	＞100	Unknown	Positive	Unknown	T3	No	No/Unknown	No/Unknown
873	≤3	41~60	Male	White	Married	Unknown	Grade II	Positive	Unknown	TX	No	No/Unknown	Yes
874	＞3	≤40	Male	White	Unmarried	21~50	Unknown	Negative	Unknown	T2	No	No/Unknown	Yes
875	≤3	41~60	Female	White	Married	＞100	Grade II	Positive	Unknown	T4	No	No/Unknown	No/Unknown
876	≤3	41~60	Male	White	Divorced	51~100	Grade II	Negative	Ishak 0-4	T3	No	No/Unknown	No/Unknown
877	≤3	61~80	Male	White	Unmarried	Unknown	Unknown	Positive	Unknown	T3	No	No/Unknown	No/Unknown
878	≤3	61~80	Male	Others	Unmarried	51~100	Unknown	Positive	Unknown	T4	No	No/Unknown	No/Unknown
879	＞3	41~60	Male	Black	Widowed	21~50	Unknown	Positive	Unknown	T1	No	No/Unknown	No/Unknown
880	＞3	61~80	Male	White	Married	21~50	Grade II	Positive	Unknown	T2	No	No/Unknown	Yes
881	＞3	＞80	Male	White	Married	Unknown	Grade I	Unknown	Unknown	TX	Local tumor destruction	No/Unknown	Yes
882	＞3	41~60	Female	White	Married	21~50	Unknown	Positive	Unknown	T1	Lobectomy	No/Unknown	Yes
883	＞3	61~80	Male	Others	Unmarried	51~100	Grade II	Negative	Ishak 5-6	T1	Wedge resection	Yes	Yes
884	≤3	41~60	Male	White	Unmarried	Unknown	Unknown	Positive	Ishak 5-6	T3	No	No/Unknown	Yes
885	＞3	41~60	Male	Others	Unmarried	51~100	Unknown	Positive	Unknown	T3	No	No/Unknown	Yes
886	≤3	61~80	Female	White	Married	51~100	Unknown	Positive	Unknown	T3	No	Yes	No/Unknown
887	＞3	61~80	Female	White	Unknown	21~50	Unknown	Negative	Unknown	T2	No	No/Unknown	Yes
888	＞3	41~60	Male	White	Married	51~100	Unknown	Unknown	Ishak 5-6	T1	No	No/Unknown	No/Unknown
889	≤3	61~80	Male	Black	Divorced	51~100	Grade III	Positive	Unknown	T1	No	No/Unknown	No/Unknown
890	≤3	61~80	Male	White	Unmarried	＞100	Unknown	Negative	Unknown	T4	No	No/Unknown	No/Unknown
891	＞3	61~80	Male	White	Married	51~100	Unknown	Positive	Ishak 5-6	T1	No	No/Unknown	No/Unknown
892	≤3	61~80	Male	Others	Widowed	＞100	Grade III	Positive	Ishak 5-6	T3	No	No/Unknown	Yes
893	＞3	41~60	Male	Others	Married	21~50	Grade II	Positive	Ishak 5-6	T2	No	No/Unknown	Yes
894	≤3	61~80	Male	Others	Married	51~100	Grade I	Positive	Ishak 0-4	T3	No	No/Unknown	No/Unknown
895	＞3	61~80	Male	White	Married	＞100	Unknown	Positive	Unknown	T3	No	No/Unknown	Yes
896	＞3	61~80	Male	Others	Married	21~50	Grade III	Positive	Ishak 5-6	T1	Local tumor destruction	No/Unknown	Yes
897	＞3	41~60	Male	White	Unmarried	51~100	Unknown	Positive	Unknown	T3	No	Yes	No/Unknown
898	＞3	41~60	Female	White	Married	21~50	Unknown	Positive	Ishak 5-6	T2	No	No/Unknown	Yes
899	≤3	41~60	Male	White	Unmarried	21~50	Unknown	Negative	Unknown	T1	No	No/Unknown	No/Unknown
900	＞3	61~80	Male	White	Unmarried	51~100	Unknown	Positive	Ishak 5-6	T1	No	No/Unknown	Yes
901	＞3	61~80	Male	Black	Married	51~100	Unknown	Positive	Unknown	T3	No	No/Unknown	No/Unknown
902	＞3	61~80	Male	White	Married	21~50	Grade I	Positive	Unknown	T1	No	No/Unknown	Yes
903	＞3	41~60	Male	White	Married	51~100	Unknown	Positive	Unknown	T3	No	No/Unknown	Yes
904	≤3	41~60	Male	White	Married	51~100	Grade III	Positive	Ishak 5-6	T2	No	No/Unknown	No/Unknown
905	＞3	61~80	Male	White	Married	21~50	Unknown	Negative	Ishak 5-6	T2	No	No/Unknown	Yes
906	≤3	41~60	Male	White	Divorced	＞100	Grade III	Positive	Unknown	T3	No	No/Unknown	No/Unknown
907	≤3	41~60	Female	White	Unmarried	Unknown	Unknown	Positive	Ishak 5-6	TX	No	No/Unknown	No/Unknown
908	＞3	61~80	Male	White	Married	Unknown	Unknown	Positive	Unknown	T3	No	No/Unknown	Yes
909	＞3	41~60	Male	White	Separated	21~50	Unknown	Positive	Ishak 5-6	T2	No	No/Unknown	No/Unknown
910	≤3	41~60	Female	White	Married	＞100	Grade II	Negative	Unknown	T3	No	No/Unknown	No/Unknown
911	≤3	41~60	Male	White	Divorced	Unknown	Grade II	Unknown	Unknown	TX	No	Yes	No/Unknown
912	≤3	61~80	Male	White	Unknown	＞100	Unknown	Positive	Unknown	T3	No	No/Unknown	No/Unknown
913	＞3	61~80	Female	White	Married	51~100	Unknown	Positive	Unknown	T1	No	No/Unknown	No/Unknown
914	＞3	41~60	Female	White	Unmarried	＞100	Unknown	Positive	Unknown	T3	Local tumor destruction	Yes	No/Unknown
915	≤3	41~60	Female	White	Unmarried	Unknown	Unknown	Positive	Unknown	TX	No	No/Unknown	No/Unknown
916	≤3	61~80	Male	White	Married	21~50	Unknown	Negative	Unknown	T2	No	No/Unknown	No/Unknown
917	＞3	61~80	Female	White	Unmarried	51~100	Unknown	Positive	Unknown	T3	No	Yes	No/Unknown
918	＞3	61~80	Male	White	Divorced	21~50	Unknown	Positive	Ishak 5-6	T2	No	No/Unknown	Yes
919	＞3	61~80	Male	White	Widowed	≤20	Unknown	Negative	Unknown	T2	No	No/Unknown	Yes
920	≤3	41~60	Female	White	Unmarried	21~50	Unknown	Negative	Unknown	T1	No	No/Unknown	No/Unknown
921	＞3	61~80	Male	White	Married	Unknown	Unknown	Positive	Unknown	T3	No	No/Unknown	No/Unknown
922	＞3	61~80	Female	White	Widowed	≤20	Grade III	Positive	Unknown	T2	No	No/Unknown	Yes
923	＞3	41~60	Male	White	Married	Unknown	Unknown	Unknown	Unknown	TX	No	No/Unknown	No/Unknown
924	＞3	61~80	Male	White	Married	51~100	Unknown	Unknown	Unknown	T2	No	No/Unknown	No/Unknown
925	≤3	61~80	Male	White	Unmarried	Unknown	Grade III	Positive	Unknown	T3	No	No/Unknown	No/Unknown
926	≤3	61~80	Male	White	Married	Unknown	Unknown	Positive	Unknown	T3	No	No/Unknown	No/Unknown
927	≤3	41~60	Male	White	Married	Unknown	Unknown	Positive	Unknown	TX	No	No/Unknown	No/Unknown
928	＞3	41~60	Male	White	Married	21~50	Grade II	Positive	Unknown	T1	Lobectomy	No/Unknown	Yes
929	＞3	61~80	Male	White	Married	21~50	Unknown	Positive	Ishak 5-6	T2	No	No/Unknown	Yes
930	＞3	61~80	Male	White	Married	51~100	Unknown	Positive	Ishak 0-4	T3	No	Yes	Yes
931	＞3	＞80	Male	White	Married	51~100	Unknown	Negative	Unknown	T1	No	No/Unknown	No/Unknown
932	＞3	61~80	Male	White	Married	21~50	Grade II	Positive	Unknown	T1	No	No/Unknown	Yes
933	＞3	41~60	Male	White	Unknown	51~100	Unknown	Unknown	Ishak 5-6	T3	No	No/Unknown	Yes
934	＞3	61~80	Male	Others	Married	21~50	Grade I	Negative	Ishak 5-6	T2	No	No/Unknown	No/Unknown
935	＞3	41~60	Male	White	Married	51~100	Grade II	Positive	Unknown	T1	No	Yes	Yes
936	＞3	41~60	Male	Others	Married	51~100	Grade III	Unknown	Unknown	T3	No	Yes	Yes
937	＞3	41~60	Male	White	Married	51~100	Grade III	Positive	Ishak 5-6	T3	No	No/Unknown	Yes
938	＞3	61~80	Male	White	Unmarried	21~50	Unknown	Positive	Unknown	T2	No	No/Unknown	No/Unknown
939	≤3	61~80	Male	Others	Unmarried	＞100	Unknown	Positive	Unknown	T1	No	No/Unknown	Yes
940	＞3	61~80	Male	White	Married	51~100	Unknown	Negative	Ishak 5-6	T3	No	No/Unknown	Yes
941	≤3	41~60	Male	Black	Unmarried	＞100	Unknown	Negative	Ishak 5-6	T3	No	No/Unknown	No/Unknown
942	≤3	41~60	Male	White	Married	＞100	Unknown	Positive	Unknown	T3	No	No/Unknown	Yes
943	＞3	41~60	Male	White	Married	51~100	Unknown	Positive	Ishak 5-6	T4	No	Yes	No/Unknown
944	＞3	61~80	Female	White	Unknown	51~100	Unknown	Positive	Ishak 0-4	T1	No	No/Unknown	Yes
945	＞3	61~80	Male	White	Unmarried	21~50	Unknown	Positive	Unknown	T2	No	No/Unknown	Yes
946	＞3	41~60	Male	White	Widowed	51~100	Grade I	Positive	Unknown	T3	No	Yes	Yes
947	≤3	61~80	Male	White	Married	51~100	Unknown	Positive	Unknown	T3	No	No/Unknown	Yes
948	≤3	41~60	Male	Others	Married	＞100	Unknown	Unknown	Unknown	T1	No	No/Unknown	No/Unknown
949	＞3	61~80	Male	White	Unmarried	51~100	Unknown	Negative	Unknown	T3	No	No/Unknown	Yes
950	＞3	61~80	Male	White	Married	Unknown	Unknown	Positive	Unknown	T2	No	No/Unknown	No/Unknown
951	＞3	41~60	Male	White	Separated	Unknown	Unknown	Positive	Unknown	T3	No	Yes	No/Unknown
952	＞3	＞80	Male	White	Married	Unknown	Unknown	Unknown	Unknown	TX	No	No/Unknown	No/Unknown
953	≤3	41~60	Male	White	Unknown	Unknown	Grade II	Unknown	Unknown	TX	No	No/Unknown	No/Unknown
954	＞3	41~60	Male	White	Married	Unknown	Grade I	Positive	Unknown	T3	No	No/Unknown	No/Unknown
955	≤3	41~60	Male	White	Separated	＞100	Grade II	Positive	Unknown	T3	No	No/Unknown	No/Unknown
956	＞3	41~60	Male	White	Unmarried	51~100	Unknown	Unknown	Unknown	T3	No	No/Unknown	No/Unknown
957	＞3	61~80	Male	White	Married	＞100	Unknown	Positive	Ishak 5-6	T3	Local tumor destruction	No/Unknown	Yes
958	＞3	41~60	Male	Black	Divorced	21~50	Grade II	Positive	Unknown	T1	Wedge resection	No/Unknown	No/Unknown
959	＞3	＞80	Male	White	Widowed	51~100	Unknown	Negative	Unknown	T2	No	No/Unknown	Yes
960	＞3	41~60	Male	Others	Married	21~50	Grade II	Positive	Unknown	T3	No	No/Unknown	Yes
961	＞3	61~80	Male	White	Unmarried	51~100	Unknown	Positive	Ishak 5-6	T1	No	No/Unknown	Yes
962	＞3	41~60	Female	White	Married	≤20	Unknown	Positive	Unknown	T2	No	No/Unknown	Yes
963	≤3	41~60	Male	Others	Unmarried	21~50	Unknown	Positive	Unknown	T2	No	No/Unknown	No/Unknown
964	＞3	61~80	Male	Others	Married	≤20	Unknown	Unknown	Ishak 5-6	T1	Local tumor destruction	No/Unknown	Yes
965	≤3	61~80	Female	White	Divorced	＞100	Unknown	Positive	Ishak 5-6	T3	No	No/Unknown	Yes
966	≤3	61~80	Male	White	Married	＞100	Unknown	Positive	Unknown	TX	No	No/Unknown	No/Unknown
967	＞3	41~60	Male	Others	Married	21~50	Unknown	Positive	Unknown	T2	No	No/Unknown	Yes
968	＞3	41~60	Male	White	Married	51~100	Unknown	Negative	Ishak 0-4	T3	No	Yes	Yes
969	＞3	61~80	Female	Others	Divorced	21~50	Unknown	Positive	Unknown	T2	No	No/Unknown	No/Unknown
970	＞3	61~80	Male	White	Married	21~50	Unknown	Negative	Unknown	T2	No	No/Unknown	Yes
971	＞3	61~80	Male	White	Married	≤20	Unknown	Positive	Ishak 5-6	T1	No	No/Unknown	Yes
972	＞3	61~80	Male	White	Married	21~50	Grade I	Positive	Unknown	T1	No	No/Unknown	No/Unknown
973	＞3	41~60	Female	White	Separated	51~100	Unknown	Negative	Ishak 5-6	T3	No	No/Unknown	Yes
974	＞3	61~80	Male	White	Divorced	51~100	Unknown	Positive	Unknown	T3	No	No/Unknown	Yes
975	＞3	61~80	Male	Others	Married	21~50	Unknown	Negative	Unknown	T2	No	No/Unknown	Yes
976	＞3	61~80	Male	White	Unknown	21~50	Unknown	Positive	Ishak 5-6	T1	Local tumor destruction	Yes	Yes
977	＞3	61~80	Male	Black	Unmarried	21~50	Grade I	Unknown	Unknown	T2	No	Yes	Yes
978	＞3	61~80	Male	White	Unmarried	≤20	Unknown	Unknown	Ishak 5-6	T1	No	No/Unknown	Yes
979	≤3	61~80	Male	White	Unmarried	51~100	Unknown	Unknown	Unknown	T3	No	No/Unknown	No/Unknown
980	＞3	＞80	Female	White	Married	51~100	Unknown	Negative	Unknown	T3	No	No/Unknown	No/Unknown
981	≤3	61~80	Female	White	Married	51~100	Grade III	Unknown	Unknown	T1	No	No/Unknown	Yes
982	＞3	41~60	Male	White	Married	21~50	Grade II	Positive	Ishak 5-6	T2	Lobectomy	No/Unknown	Yes
983	＞3	61~80	Male	White	Married	51~100	Unknown	Unknown	Unknown	T1	No	No/Unknown	Yes
984	≤3	61~80	Male	White	Married	Unknown	Grade II	Negative	Ishak 5-6	T3	No	No/Unknown	Yes
985	≤3	61~80	Male	White	Married	51~100	Grade III	Positive	Unknown	T1	No	No/Unknown	No/Unknown
986	＞3	61~80	Male	White	Married	21~50	Grade II	Positive	Ishak 5-6	T3	No	No/Unknown	No/Unknown
987	＞3	61~80	Male	White	Unmarried	51~100	Unknown	Positive	Unknown	T3	No	No/Unknown	Yes
988	≤3	41~60	Male	Black	Unmarried	21~50	Unknown	Positive	Ishak 5-6	T2	No	No/Unknown	No/Unknown
989	≤3	41~60	Male	Black	Unmarried	21~50	Grade II	Negative	Ishak 5-6	T1	No	No/Unknown	No/Unknown
990	≤3	41~60	Male	White	Married	＞100	Unknown	Positive	Ishak 5-6	T3	No	No/Unknown	Yes
991	＞3	41~60	Male	White	Widowed	21~50	Unknown	Positive	Ishak 5-6	T1	No	No/Unknown	Yes
992	≤3	41~60	Female	White	Unmarried	21~50	Unknown	Positive	Unknown	T4	No	No/Unknown	Yes
993	＞3	41~60	Male	Black	Unmarried	51~100	Unknown	Positive	Unknown	T4	No	Yes	Yes
994	≤3	61~80	Male	Black	Married	＞100	Grade III	Positive	Ishak 5-6	T3	No	No/Unknown	Yes
995	＞3	41~60	Male	White	Married	21~50	Unknown	Negative	Unknown	T1	No	No/Unknown	No/Unknown
996	＞3	41~60	Male	White	Married	51~100	Unknown	Negative	Unknown	T3	No	No/Unknown	Yes
997	＞3	61~80	Male	Black	Unmarried	51~100	Grade III	Positive	Unknown	T3	No	Yes	Yes
998	≤3	61~80	Female	White	Married	Unknown	Unknown	Positive	Ishak 5-6	TX	No	No/Unknown	No/Unknown
999	＞3	61~80	Male	White	Married	≤20	Grade II	Positive	Unknown	T4	No	Yes	Yes
1000	＞3	41~60	Male	White	Married	51~100	Unknown	Positive	Unknown	T3	No	No/Unknown	Yes
1001	≤3	61~80	Male	White	Married	Unknown	Grade I	Positive	Unknown	T2	No	No/Unknown	No/Unknown
1002	＞3	61~80	Male	White	Married	51~100	Grade III	Positive	Ishak 0-4	T3	No	No/Unknown	Yes
1003	≤3	61~80	Male	White	Unmarried	＞100	Unknown	Positive	Unknown	T3	No	No/Unknown	No/Unknown
1004	≤3	61~80	Female	Black	Widowed	21~50	Grade III	Negative	Unknown	T2	No	No/Unknown	No/Unknown
1005	＞3	61~80	Male	White	Unmarried	Unknown	Unknown	Positive	Unknown	TX	No	No/Unknown	Yes
1006	＞3	＞80	Male	White	Married	51~100	Unknown	Unknown	Unknown	T1	No	No/Unknown	No/Unknown
1007	＞3	41~60	Male	White	Married	≤20	Unknown	Negative	Unknown	T2	No	No/Unknown	No/Unknown
1008	≤3	41~60	Male	White	Married	51~100	Unknown	Positive	Unknown	T3	No	No/Unknown	No/Unknown
1009	≤3	61~80	Male	White	Married	51~100	Unknown	Positive	Unknown	T3	No	No/Unknown	No/Unknown
1010	≤3	41~60	Male	White	Divorced	21~50	Unknown	Positive	Unknown	T1	No	No/Unknown	No/Unknown
1011	≤3	41~60	Male	White	Divorced	＞100	Unknown	Positive	Unknown	T3	No	No/Unknown	No/Unknown
1012	＞3	41~60	Male	White	Married	＞100	Unknown	Positive	Unknown	T3	No	No/Unknown	No/Unknown
1013	≤3	41~60	Male	White	Unmarried	51~100	Unknown	Unknown	Unknown	T3	Local tumor destruction	No/Unknown	Yes
1014	＞3	41~60	Female	Black	Divorced	51~100	Unknown	Positive	Ishak 0-4	T3	No	No/Unknown	Yes
1015	＞3	61~80	Female	White	Widowed	≤20	Unknown	Positive	Unknown	T2	No	No/Unknown	Yes
1016	≤3	61~80	Male	White	Unmarried	Unknown	Unknown	Positive	Unknown	TX	No	No/Unknown	No/Unknown
1017	≤3	41~60	Male	White	Unmarried	Unknown	Unknown	Positive	Unknown	T3	No	No/Unknown	No/Unknown
1018	＞3	41~60	Male	White	Unknown	＞100	Unknown	Negative	Unknown	T1	No	No/Unknown	No/Unknown
1019	≤3	61~80	Female	White	Widowed	＞100	Unknown	Positive	Unknown	T3	No	No/Unknown	No/Unknown
1020	≤3	＞80	Female	White	Widowed	Unknown	Unknown	Unknown	Ishak 5-6	T3	No	No/Unknown	No/Unknown
1021	≤3	61~80	Male	Black	Unmarried	Unknown	Unknown	Unknown	Unknown	T4	No	No/Unknown	No/Unknown
1022	≤3	41~60	Male	White	Married	Unknown	Unknown	Positive	Unknown	TX	No	No/Unknown	Yes
1023	≤3	41~60	Male	White	Divorced	51~100	Unknown	Positive	Unknown	T1	No	No/Unknown	No/Unknown
1024	≤3	61~80	Female	White	Widowed	51~100	Unknown	Unknown	Unknown	T1	No	No/Unknown	No/Unknown
1025	＞3	61~80	Male	White	Married	Unknown	Unknown	Negative	Ishak 5-6	T3	No	No/Unknown	Yes
1026	＞3	61~80	Male	White	Divorced	21~50	Unknown	Positive	Ishak 0-4	T2	Lobectomy	No/Unknown	Yes
1027	＞3	≤40	Male	White	Unmarried	＞100	Grade III	Negative	Unknown	T2	Wedge resection	No/Unknown	Yes
1028	＞3	41~60	Male	White	Married	Unknown	Unknown	Positive	Unknown	T3	No	No/Unknown	No/Unknown
1029	≤3	61~80	Male	White	Widowed	21~50	Unknown	Positive	Unknown	T2	No	No/Unknown	No/Unknown
1030	＞3	41~60	Male	White	Married	51~100	Unknown	Positive	Unknown	T3	No	No/Unknown	No/Unknown
1031	≤3	61~80	Male	White	Married	≤20	Unknown	Positive	Unknown	T3	No	No/Unknown	No/Unknown
1032	＞3	41~60	Male	White	Divorced	Unknown	Grade II	Positive	Unknown	T3	No	No/Unknown	Yes
1033	≤3	＞80	Male	White	Married	21~50	Grade II	Positive	Unknown	T1	Local tumor destruction	No/Unknown	No/Unknown
1034	＞3	61~80	Male	White	Divorced	51~100	Grade I	Positive	Unknown	T1	No	No/Unknown	Yes
1035	＞3	41~60	Male	White	Divorced	51~100	Unknown	Positive	Unknown	T3	No	No/Unknown	Yes
1036	≤3	61~80	Male	White	Unmarried	51~100	Unknown	Negative	Unknown	T3	No	No/Unknown	No/Unknown
1037	≤3	61~80	Female	White	Married	51~100	Unknown	Positive	Ishak 0-4	T1	No	No/Unknown	No/Unknown
1038	≤3	41~60	Male	White	Unmarried	＞100	Unknown	Unknown	Unknown	T1	No	No/Unknown	No/Unknown
1039	≤3	41~60	Male	White	Married	≤20	Unknown	Positive	Ishak 5-6	T3	No	No/Unknown	No/Unknown
1040	≤3	61~80	Male	White	Married	＞100	Unknown	Positive	Unknown	T3	No	No/Unknown	No/Unknown
1041	＞3	41~60	Male	Black	Unmarried	Unknown	Unknown	Positive	Unknown	T3	No	No/Unknown	Yes
1042	＞3	41~60	Male	White	Married	21~50	Unknown	Negative	Unknown	T2	No	No/Unknown	No/Unknown
1043	＞3	41~60	Male	White	Divorced	51~100	Unknown	Positive	Unknown	T3	No	No/Unknown	Yes
1044	＞3	61~80	Male	White	Married	51~100	Unknown	Positive	Unknown	T3	No	No/Unknown	No/Unknown
1045	＞3	41~60	Male	White	Unmarried	＞100	Unknown	Positive	Unknown	T3	No	Yes	Yes
1046	＞3	61~80	Male	White	Married	51~100	Unknown	Positive	Unknown	T3	No	Yes	No/Unknown
1047	＞3	41~60	Male	White	Widowed	＞100	Grade III	Negative	Unknown	T3	No	No/Unknown	Yes
1048	≤3	61~80	Male	White	Unmarried	51~100	Unknown	Positive	Unknown	T3	No	No/Unknown	No/Unknown
1049	≤3	＞80	Male	White	Widowed	51~100	Unknown	Positive	Unknown	T3	No	No/Unknown	No/Unknown
1050	≤3	41~60	Male	White	Married	＞100	Unknown	Positive	Unknown	T3	No	No/Unknown	No/Unknown
1051	＞3	41~60	Female	White	Married	21~50	Unknown	Positive	Unknown	T3	No	No/Unknown	Yes
1052	＞3	61~80	Female	White	Married	51~100	Grade I	Negative	Unknown	T1	No	Yes	No/Unknown
1053	≤3	41~60	Male	White	Married	51~100	Unknown	Unknown	Unknown	T2	No	No/Unknown	No/Unknown
1054	＞3	61~80	Female	Black	Unmarried	21~50	Unknown	Unknown	Unknown	T2	No	No/Unknown	No/Unknown
1055	＞3	41~60	Male	White	Married	51~100	Unknown	Positive	Unknown	T1	No	Yes	No/Unknown
1056	＞3	61~80	Male	White	Married	51~100	Unknown	Unknown	Unknown	T3	No	No/Unknown	Yes
1057	≤3	61~80	Male	Others	Married	＞100	Unknown	Positive	Unknown	T3	No	No/Unknown	Yes
1058	≤3	61~80	Male	White	Married	51~100	Unknown	Unknown	Ishak 5-6	T3	No	No/Unknown	No/Unknown
1059	≤3	＞80	Male	White	Married	＞100	Unknown	Positive	Unknown	T3	No	No/Unknown	No/Unknown
1060	≤3	61~80	Female	White	Widowed	Unknown	Grade III	Positive	Unknown	TX	No	No/Unknown	No/Unknown
1061	＞3	61~80	Male	Black	Married	21~50	Grade II	Positive	Unknown	T3	No	No/Unknown	Yes
1062	≤3	＞80	Female	White	Widowed	＞100	Unknown	Positive	Unknown	T1	No	No/Unknown	No/Unknown
1063	＞3	≤40	Female	Black	Unmarried	51~100	Grade I	Positive	Unknown	T1	No	No/Unknown	No/Unknown
1064	＞3	41~60	Male	Others	Unmarried	Unknown	Unknown	Positive	Unknown	TX	No	No/Unknown	Yes
1065	≤3	61~80	Male	White	Married	51~100	Grade III	Unknown	Unknown	T3	No	No/Unknown	Yes
1066	≤3	41~60	Male	White	Unknown	Unknown	Grade II	Positive	Unknown	T3	No	No/Unknown	Yes
1067	＞3	41~60	Male	White	Unmarried	21~50	Grade I	Positive	Unknown	T2	No	No/Unknown	Yes
1068	≤3	61~80	Male	Black	Unmarried	51~100	Grade III	Positive	Unknown	T1	No	No/Unknown	No/Unknown
1069	＞3	41~60	Male	White	Unmarried	21~50	Grade III	Positive	Unknown	T1	No	No/Unknown	No/Unknown
1070	≤3	41~60	Male	White	Married	51~100	Grade I	Positive	Unknown	T3	No	No/Unknown	No/Unknown
1071	≤3	41~60	Male	White	Unmarried	＞100	Unknown	Positive	Unknown	T3	No	No/Unknown	Yes
1072	≤3	61~80	Male	White	Divorced	Unknown	Unknown	Positive	Unknown	TX	No	No/Unknown	Yes
1073	≤3	61~80	Male	White	Married	Unknown	Unknown	Positive	Unknown	T4	No	No/Unknown	No/Unknown
1074	＞3	41~60	Male	White	Divorced	51~100	Unknown	Positive	Unknown	T3	No	No/Unknown	Yes
1075	≤3	41~60	Male	White	Unmarried	51~100	Unknown	Positive	Unknown	T3	No	No/Unknown	No/Unknown
1076	＞3	41~60	Male	Black	Unmarried	21~50	Grade III	Positive	Unknown	T2	No	No/Unknown	Yes
1077	＞3	＞80	Female	White	Widowed	51~100	Unknown	Unknown	Unknown	T4	No	No/Unknown	No/Unknown
1078	≤3	41~60	Male	White	Unmarried	51~100	Grade II	Positive	Unknown	T1	No	No/Unknown	No/Unknown
1079	≤3	41~60	Male	White	Married	51~100	Grade II	Positive	Ishak 5-6	T3	No	No/Unknown	Yes
1080	≤3	41~60	Male	Black	Unmarried	Unknown	Unknown	Positive	Unknown	TX	No	No/Unknown	No/Unknown
1081	＞3	61~80	Female	Black	Unmarried	51~100	Grade III	Unknown	Unknown	T1	No	Yes	No/Unknown
1082	≤3	41~60	Male	White	Married	51~100	Unknown	Unknown	Unknown	T1	No	No/Unknown	No/Unknown
1083	＞3	41~60	Male	Black	Unmarried	Unknown	Unknown	Positive	Unknown	TX	No	No/Unknown	Yes
1084	≤3	41~60	Male	White	Married	51~100	Grade III	Positive	Unknown	T1	No	No/Unknown	No/Unknown
1085	＞3	61~80	Male	White	Married	51~100	Grade I	Positive	Ishak 5-6	T3	No	No/Unknown	Yes
1086	≤3	61~80	Male	Black	Married	Unknown	Grade III	Positive	Ishak 5-6	T3	No	No/Unknown	Yes
1087	＞3	61~80	Female	Black	Unmarried	51~100	Unknown	Positive	Unknown	T3	No	No/Unknown	No/Unknown
1088	＞3	41~60	Male	Black	Unmarried	Unknown	Unknown	Positive	Unknown	T3	No	No/Unknown	No/Unknown
1089	≤3	61~80	Female	Black	Unmarried	21~50	Unknown	Positive	Unknown	T3	No	No/Unknown	No/Unknown
1090	≤3	41~60	Male	White	Divorced	Unknown	Unknown	Positive	Unknown	TX	No	No/Unknown	No/Unknown
1091	＞3	61~80	Male	Black	Unmarried	51~100	Unknown	Positive	Unknown	T3	No	No/Unknown	Yes
1092	＞3	61~80	Male	Black	Unknown	Unknown	Unknown	Unknown	Unknown	T3	No	No/Unknown	Yes
1093	＞3	61~80	Male	Black	Unmarried	≤20	Grade II	Positive	Unknown	T2	No	No/Unknown	Yes
1094	≤3	41~60	Male	White	Married	Unknown	Unknown	Positive	Unknown	T1	No	No/Unknown	No/Unknown
1095	＞3	61~80	Female	White	Married	Unknown	Unknown	Positive	Unknown	TX	No	No/Unknown	No/Unknown
1096	≤3	41~60	Male	White	Married	＞100	Grade II	Positive	Unknown	T1	No	No/Unknown	No/Unknown
1097	＞3	41~60	Male	White	Married	21~50	Unknown	Positive	Unknown	T2	No	No/Unknown	Yes
1098	≤3	61~80	Male	Black	Married	＞100	Grade III	Positive	Unknown	T3	No	No/Unknown	Yes
1099	＞3	41~60	Male	Black	Unmarried	51~100	Unknown	Positive	Unknown	T3	No	No/Unknown	Yes
1100	＞3	61~80	Male	Others	Married	＞100	Grade I	Positive	Unknown	T3	No	No/Unknown	No/Unknown
1101	＞3	61~80	Male	White	Unknown	51~100	Unknown	Positive	Ishak 0-4	T3	No	No/Unknown	No/Unknown
1102	≤3	41~60	Male	White	Married	21~50	Unknown	Positive	Unknown	T1	No	No/Unknown	No/Unknown
1103	＞3	41~60	Male	Black	Married	≤20	Unknown	Positive	Unknown	T3	No	No/Unknown	Yes
1104	＞3	41~60	Male	White	Married	Unknown	Unknown	Negative	Unknown	T1	No	No/Unknown	Yes
1105	＞3	41~60	Male	White	Married	＞100	Grade II	Negative	Unknown	T3	Wedge resection	No/Unknown	Yes
1106	≤3	61~80	Male	White	Married	21~50	Unknown	Positive	Unknown	T2	No	No/Unknown	Yes
1107	＞3	61~80	Male	Black	Divorced	＞100	Unknown	Positive	Unknown	T3	No	No/Unknown	Yes
1108	＞3	41~60	Male	Black	Married	51~100	Unknown	Positive	Unknown	T3	No	No/Unknown	Yes
1109	＞3	41~60	Male	Black	Married	＞100	Unknown	Positive	Unknown	T4	No	Yes	Yes
1110	＞3	＞80	Female	White	Divorced	51~100	Unknown	Unknown	Unknown	T3	No	No/Unknown	No/Unknown
1111	≤3	≤40	Male	Black	Unmarried	Unknown	Unknown	Unknown	Unknown	T4	No	No/Unknown	No/Unknown
1112	＞3	≤40	Male	White	Unmarried	51~100	Unknown	Negative	Unknown	T3	Wedge resection	No/Unknown	Yes
1113	≤3	61~80	Male	White	Married	51~100	Unknown	Positive	Unknown	T1	No	No/Unknown	Yes
1114	＞3	41~60	Male	White	Married	21~50	Unknown	Positive	Unknown	T2	No	No/Unknown	Yes
1115	＞3	＞80	Male	White	Divorced	51~100	Unknown	Positive	Unknown	T1	No	No/Unknown	Yes
1116	≤3	41~60	Male	Black	Married	Unknown	Unknown	Positive	Unknown	T3	No	No/Unknown	No/Unknown
1117	＞3	41~60	Male	Others	Unknown	21~50	Grade III	Positive	Unknown	T2	Local tumor destruction	No/Unknown	Yes
1118	≤3	41~60	Male	Black	Married	21~50	Unknown	Positive	Unknown	T2	No	No/Unknown	No/Unknown
1119	＞3	61~80	Male	White	Married	Unknown	Grade II	Positive	Unknown	T3	No	Yes	Yes
1120	＞3	61~80	Male	Black	Married	Unknown	Unknown	Positive	Unknown	TX	No	No/Unknown	Yes
1121	＞3	61~80	Male	White	Unmarried	21~50	Grade I	Positive	Ishak 0-4	T2	Local tumor destruction	No/Unknown	No/Unknown
1122	≤3	61~80	Female	Black	Married	21~50	Grade I	Unknown	Unknown	T1	No	No/Unknown	No/Unknown
1123	≤3	61~80	Male	Black	Married	Unknown	Unknown	Positive	Unknown	TX	No	No/Unknown	No/Unknown
1124	＞3	61~80	Male	Black	Unmarried	21~50	Unknown	Positive	Unknown	T3	No	No/Unknown	Yes
1125	≤3	＞80	Female	White	Widowed	51~100	Unknown	Positive	Unknown	T1	No	No/Unknown	No/Unknown
1126	＞3	61~80	Male	Black	Unmarried	51~100	Unknown	Negative	Unknown	T1	No	No/Unknown	Yes
1127	＞3	＞80	Female	White	Unknown	21~50	Unknown	Negative	Unknown	T2	No	Yes	Yes
1128	＞3	41~60	Female	Black	Unmarried	51~100	Unknown	Positive	Unknown	T3	No	No/Unknown	Yes
1129	≤3	61~80	Male	Black	Divorced	51~100	Grade II	Negative	Unknown	T3	No	No/Unknown	No/Unknown
1130	＞3	41~60	Male	Black	Married	21~50	Grade II	Positive	Unknown	T2	No	No/Unknown	Yes
1131	≤3	61~80	Female	White	Divorced	51~100	Unknown	Positive	Unknown	T3	No	No/Unknown	Yes
1132	≤3	41~60	Male	White	Married	Unknown	Unknown	Unknown	Unknown	T1	No	No/Unknown	No/Unknown
1133	＞3	41~60	Male	Black	Unmarried	51~100	Unknown	Positive	Unknown	T3	No	Yes	Yes
1134	≤3	41~60	Male	White	Unmarried	21~50	Grade III	Positive	Unknown	T3	No	Yes	Yes
1135	＞3	41~60	Male	White	Unmarried	Unknown	Unknown	Positive	Unknown	TX	No	No/Unknown	Yes
1136	＞3	61~80	Male	White	Married	51~100	Unknown	Positive	Unknown	T3	No	Yes	No/Unknown
1137	＞3	41~60	Male	White	Married	＞100	Grade II	Positive	Unknown	T3	No	Yes	Yes
1138	≤3	61~80	Male	White	Divorced	21~50	Unknown	Positive	Unknown	T3	No	No/Unknown	No/Unknown
1139	≤3	41~60	Male	White	Divorced	51~100	Grade III	Positive	Unknown	T3	No	No/Unknown	No/Unknown
1140	＞3	41~60	Male	Black	Married	51~100	Unknown	Positive	Unknown	T3	No	Yes	No/Unknown
1141	＞3	41~60	Female	Others	Married	21~50	Unknown	Positive	Unknown	T2	No	No/Unknown	Yes
1142	≤3	61~80	Male	White	Widowed	51~100	Unknown	Unknown	Unknown	T3	No	No/Unknown	No/Unknown
1143	≤3	41~60	Male	Black	Married	51~100	Unknown	Positive	Unknown	T3	No	No/Unknown	Yes
1144	≤3	41~60	Female	Black	Married	51~100	Unknown	Positive	Ishak 5-6	T2	No	No/Unknown	No/Unknown
1145	＞3	61~80	Male	White	Married	51~100	Grade III	Negative	Unknown	T3	No	No/Unknown	Yes
1146	≤3	61~80	Male	Black	Unmarried	Unknown	Grade III	Negative	Unknown	TX	No	No/Unknown	No/Unknown
1147	＞3	41~60	Male	White	Unmarried	≤20	Grade III	Positive	Ishak 5-6	T4	No	No/Unknown	No/Unknown
1148	＞3	41~60	Male	Others	Unmarried	Unknown	Grade II	Positive	Unknown	TX	No	Yes	No/Unknown
1149	＞3	41~60	Male	White	Married	21~50	Grade II	Positive	Ishak 0-4	T2	No	No/Unknown	Yes
1150	≤3	61~80	Male	White	Divorced	＞100	Grade IV	Negative	Unknown	T1	No	No/Unknown	No/Unknown
1151	≤3	41~60	Male	Black	Unmarried	Unknown	Unknown	Positive	Unknown	T4	No	No/Unknown	No/Unknown
1152	＞3	61~80	Female	White	Unmarried	21~50	Grade III	Negative	Unknown	T2	No	Yes	Yes
1153	≤3	61~80	Male	Black	Widowed	Unknown	Unknown	Unknown	Unknown	T3	No	No/Unknown	Yes
1154	＞3	61~80	Male	White	Married	51~100	Unknown	Unknown	Unknown	T3	No	No/Unknown	No/Unknown
1155	≤3	61~80	Female	White	Married	51~100	Unknown	Unknown	Unknown	TX	Local tumor destruction	No/Unknown	Yes
1156	＞3	61~80	Male	Black	Married	51~100	Unknown	Positive	Unknown	T3	No	No/Unknown	No/Unknown
1157	＞3	41~60	Male	White	Unknown	51~100	Grade III	Negative	Unknown	T2	No	Yes	No/Unknown
1158	＞3	41~60	Female	White	Married	51~100	Grade III	Positive	Unknown	T2	Wedge resection	No/Unknown	No/Unknown
1159	＞3	61~80	Male	White	Unmarried	21~50	Unknown	Unknown	Unknown	T1	No	No/Unknown	No/Unknown
1160	≤3	61~80	Male	Black	Divorced	＞100	Unknown	Positive	Unknown	T3	No	No/Unknown	No/Unknown
1161	＞3	61~80	Male	Black	Unknown	51~100	Unknown	Unknown	Unknown	T3	No	Yes	No/Unknown
1162	≤3	61~80	Male	White	Unmarried	≤20	Unknown	Positive	Unknown	TX	No	No/Unknown	Yes
1163	＞3	41~60	Male	White	Divorced	51~100	Unknown	Unknown	Unknown	T3	No	No/Unknown	No/Unknown
1164	＞3	41~60	Male	White	Widowed	＞100	Unknown	Positive	Unknown	T3	No	Yes	No/Unknown
1165	≤3	61~80	Male	White	Married	51~100	Unknown	Negative	Unknown	T1	No	No/Unknown	Yes
1166	＞3	61~80	Male	White	Married	51~100	Grade I	Unknown	Unknown	TX	No	No/Unknown	No/Unknown
1167	≤3	61~80	Male	White	Married	＞100	Grade III	Positive	Unknown	T3	No	No/Unknown	No/Unknown
1168	＞3	61~80	Female	White	Married	Unknown	Grade I	Positive	Unknown	T2	No	No/Unknown	Yes
1169	＞3	41~60	Female	White	Divorced	51~100	Unknown	Positive	Unknown	T3	No	No/Unknown	No/Unknown
1170	≤3	41~60	Female	White	Separated	51~100	Unknown	Unknown	Unknown	T3	No	No/Unknown	No/Unknown
1171	＞3	61~80	Male	White	Married	51~100	Grade III	Positive	Unknown	T3	Wedge resection	No/Unknown	No/Unknown
1172	＞3	61~80	Male	White	Married	21~50	Unknown	Unknown	Unknown	T1	No	No/Unknown	Yes
1173	＞3	41~60	Male	White	Unknown	21~50	Unknown	Positive	Unknown	T1	Local tumor destruction	No/Unknown	Yes
1174	＞3	61~80	Male	White	Unknown	51~100	Unknown	Unknown	Unknown	T3	Local tumor destruction	Yes	Yes
1175	≤3	61~80	Male	White	Unmarried	51~100	Grade II	Positive	Unknown	T3	No	No/Unknown	No/Unknown
1176	＞3	41~60	Male	Black	Married	＞100	Unknown	Unknown	Unknown	T3	No	No/Unknown	Yes
1177	≤3	41~60	Male	White	Unmarried	51~100	Grade II	Unknown	Unknown	T3	No	No/Unknown	No/Unknown
1178	＞3	41~60	Female	Others	Married	≤20	Unknown	Positive	Unknown	T2	No	No/Unknown	No/Unknown
1179	＞3	41~60	Male	White	Divorced	51~100	Unknown	Positive	Unknown	T3	No	No/Unknown	Yes
1180	＞3	61~80	Female	White	Married	Unknown	Unknown	Positive	Unknown	T3	No	Yes	No/Unknown
1181	＞3	41~60	Male	White	Unmarried	Unknown	Grade III	Positive	Unknown	T1	No	No/Unknown	No/Unknown
1182	≤3	41~60	Male	White	Married	21~50	Unknown	Positive	Unknown	T2	No	No/Unknown	No/Unknown
1183	≤3	41~60	Male	Others	Unknown	＞100	Unknown	Positive	Unknown	T3	No	No/Unknown	No/Unknown
1184	≤3	61~80	Male	Others	Married	21~50	Unknown	Unknown	Unknown	T2	No	No/Unknown	No/Unknown
1185	≤3	61~80	Male	White	Married	21~50	Grade I	Positive	Unknown	T3	No	No/Unknown	No/Unknown
1186	≤3	61~80	Female	White	Divorced	21~50	Unknown	Positive	Unknown	T4	No	No/Unknown	No/Unknown
1187	≤3	41~60	Male	Black	Unknown	Unknown	Unknown	Unknown	Unknown	T1	No	No/Unknown	No/Unknown
1188	≤3	41~60	Male	White	Unmarried	Unknown	Unknown	Positive	Unknown	T1	No	No/Unknown	No/Unknown
1189	≤3	41~60	Male	White	Unmarried	51~100	Unknown	Positive	Unknown	TX	No	No/Unknown	No/Unknown
1190	＞3	41~60	Male	White	Unknown	21~50	Unknown	Unknown	Unknown	T2	No	No/Unknown	No/Unknown
1191	≤3	41~60	Male	White	Married	Unknown	Grade III	Positive	Unknown	T3	No	No/Unknown	No/Unknown
1192	＞3	61~80	Male	Others	Married	51~100	Unknown	Positive	Unknown	T1	No	Yes	No/Unknown
1193	＞3	41~60	Male	Black	Divorced	＞100	Unknown	Positive	Unknown	T1	No	No/Unknown	No/Unknown
1194	＞3	61~80	Female	White	Married	21~50	Unknown	Unknown	Unknown	TX	No	No/Unknown	No/Unknown
1195	＞3	41~60	Male	White	Separated	51~100	Grade I	Positive	Unknown	T3	No	No/Unknown	Yes
1196	＞3	61~80	Male	White	Married	51~100	Grade I	Positive	Unknown	T3	No	No/Unknown	Yes
1197	＞3	61~80	Male	White	Divorced	≤20	Unknown	Positive	Unknown	T1	No	No/Unknown	Yes
1198	＞3	41~60	Male	White	Married	Unknown	Unknown	Unknown	Unknown	TX	No	No/Unknown	Yes
1199	＞3	＞80	Male	White	Widowed	21~50	Unknown	Positive	Unknown	TX	No	No/Unknown	No/Unknown
1200	＞3	41~60	Male	White	Married	51~100	Unknown	Positive	Unknown	T3	Wedge resection	No/Unknown	Yes
1201	≤3	61~80	Male	White	Unmarried	51~100	Unknown	Unknown	Ishak 5-6	T1	No	No/Unknown	No/Unknown
1202	≤3	＞80	Female	White	Widowed	51~100	Grade III	Unknown	Unknown	TX	No	No/Unknown	No/Unknown
1203	＞3	61~80	Male	White	Unmarried	51~100	Grade I	Positive	Unknown	T3	No	No/Unknown	Yes
1204	≤3	≤40	Male	White	Unmarried	＞100	Unknown	Positive	Unknown	T3	No	No/Unknown	No/Unknown
1205	≤3	＞80	Male	Others	Married	Unknown	Grade III	Unknown	Unknown	T4	Wedge resection	No/Unknown	No/Unknown
1206	＞3	≤40	Male	White	Unmarried	＞100	Grade II	Positive	Unknown	T3	No	Yes	No/Unknown
1207	≤3	61~80	Male	Others	Married	＞100	Unknown	Positive	Unknown	T3	No	No/Unknown	No/Unknown
1208	≤3	41~60	Male	Black	Unmarried	21~50	Grade II	Positive	Unknown	T3	No	No/Unknown	No/Unknown
1209	＞3	41~60	Male	White	Married	＞100	Unknown	Positive	Unknown	T3	No	No/Unknown	Yes
1210	≤3	41~60	Male	White	Unmarried	21~50	Grade II	Positive	Unknown	T3	No	No/Unknown	Yes
1211	≤3	41~60	Male	White	Divorced	Unknown	Grade II	Positive	Unknown	T3	No	No/Unknown	No/Unknown
1212	＞3	61~80	Male	White	Married	＞100	Grade I	Negative	Unknown	T1	No	No/Unknown	Yes
1213	＞3	61~80	Male	White	Unmarried	51~100	Unknown	Positive	Unknown	T2	No	Yes	Yes
1214	≤3	61~80	Male	White	Divorced	＞100	Unknown	Unknown	Unknown	T4	No	No/Unknown	No/Unknown
1215	＞3	41~60	Male	Black	Unmarried	≤20	Unknown	Positive	Unknown	T1	Local tumor destruction	No/Unknown	No/Unknown
1216	＞3	61~80	Male	White	Married	Unknown	Unknown	Positive	Unknown	T3	No	No/Unknown	Yes
1217	≤3	61~80	Male	White	Married	51~100	Grade III	Positive	Unknown	T1	No	No/Unknown	Yes
1218	＞3	61~80	Male	Black	Married	21~50	Unknown	Positive	Unknown	T2	No	No/Unknown	Yes
1219	≤3	61~80	Male	Others	Married	＞100	Grade II	Positive	Unknown	T3	No	No/Unknown	No/Unknown
1220	＞3	41~60	Male	Black	Married	51~100	Grade I	Positive	Unknown	T1	No	No/Unknown	Yes
1221	＞3	41~60	Male	White	Married	51~100	Grade I	Positive	Unknown	T2	Lobectomy	No/Unknown	Yes
1222	≤3	61~80	Male	White	Divorced	Unknown	Unknown	Positive	Unknown	T3	No	No/Unknown	No/Unknown
1223	＞3	＞80	Female	Black	Widowed	＞100	Unknown	Positive	Unknown	T2	No	No/Unknown	Yes
1224	＞3	≤40	Male	White	Unmarried	Unknown	Unknown	Unknown	Unknown	T3	No	No/Unknown	No/Unknown
1225	≤3	61~80	Male	White	Married	51~100	Grade II	Positive	Unknown	T1	No	No/Unknown	No/Unknown
1226	≤3	61~80	Female	White	Unmarried	51~100	Unknown	Positive	Unknown	T3	No	No/Unknown	No/Unknown
1227	≤3	41~60	Male	White	Married	21~50	Unknown	Positive	Unknown	T1	No	No/Unknown	No/Unknown
1228	≤3	≤40	Male	White	Unmarried	Unknown	Unknown	Unknown	Unknown	TX	No	No/Unknown	No/Unknown
1229	＞3	41~60	Male	White	Married	＞100	Unknown	Positive	Unknown	T3	No	Yes	Yes
1230	＞3	41~60	Male	White	Divorced	21~50	Unknown	Positive	Unknown	TX	No	No/Unknown	No/Unknown
1231	＞3	61~80	Male	White	Married	51~100	Unknown	Negative	Unknown	T3	No	Yes	No/Unknown
1232	＞3	61~80	Male	White	Married	Unknown	Unknown	Unknown	Unknown	TX	No	No/Unknown	No/Unknown
1233	≤3	61~80	Male	White	Married	Unknown	Unknown	Positive	Unknown	T4	No	No/Unknown	No/Unknown
1234	≤3	61~80	Male	White	Unknown	51~100	Unknown	Positive	Unknown	T3	No	No/Unknown	Yes
1235	＞3	61~80	Male	White	Unknown	＞100	Unknown	Unknown	Unknown	T3	No	Yes	Yes
1236	＞3	41~60	Male	White	Married	51~100	Unknown	Positive	Unknown	T2	No	No/Unknown	Yes
1237	≤3	61~80	Male	White	Divorced	＞100	Grade III	Unknown	Unknown	T3	No	Yes	No/Unknown
1238	＞3	41~60	Male	White	Unknown	21~50	Grade I	Unknown	Unknown	T3	No	No/Unknown	Yes
1239	≤3	41~60	Male	White	Unmarried	51~100	Grade I	Unknown	Unknown	T3	No	No/Unknown	No/Unknown
1240	＞3	41~60	Male	Black	Married	21~50	Unknown	Positive	Unknown	T2	No	No/Unknown	Yes
1241	≤3	41~60	Male	White	Married	21~50	Grade III	Positive	Unknown	T4	No	No/Unknown	No/Unknown
1242	＞3	41~60	Male	White	Unknown	21~50	Unknown	Positive	Unknown	T3	No	Yes	Yes
1243	≤3	41~60	Male	Black	Unmarried	＞100	Grade II	Positive	Unknown	T3	No	No/Unknown	No/Unknown
1244	≤3	41~60	Male	White	Separated	＞100	Unknown	Positive	Unknown	T3	No	Yes	No/Unknown
1245	＞3	61~80	Male	White	Married	21~50	Unknown	Unknown	Unknown	T1	No	No/Unknown	No/Unknown
1246	≤3	41~60	Male	White	Married	51~100	Unknown	Positive	Unknown	T3	No	Yes	No/Unknown
1247	＞3	61~80	Male	White	Married	＞100	Grade II	Positive	Ishak 5-6	T3	No	Yes	Yes
1248	＞3	41~60	Male	White	Married	21~50	Unknown	Positive	Unknown	T2	No	No/Unknown	No/Unknown
1249	≤3	41~60	Male	White	Unmarried	21~50	Unknown	Positive	Unknown	T3	No	No/Unknown	No/Unknown
1250	≤3	41~60	Male	White	Divorced	Unknown	Unknown	Unknown	Unknown	TX	No	No/Unknown	No/Unknown
1251	＞3	＞80	Female	White	Widowed	21~50	Grade I	Positive	Ishak 5-6	T2	No	No/Unknown	No/Unknown
1252	＞3	41~60	Male	Black	Unmarried	51~100	Unknown	Positive	Unknown	T3	No	No/Unknown	Yes
1253	＞3	61~80	Male	White	Married	51~100	Unknown	Positive	Ishak 5-6	T1	No	No/Unknown	Yes
1254	＞3	41~60	Male	White	Married	51~100	Grade III	Positive	Unknown	T2	No	No/Unknown	Yes
1255	≤3	61~80	Male	White	Married	21~50	Unknown	Negative	Unknown	T1	No	No/Unknown	No/Unknown
1256	≤3	61~80	Male	White	Married	51~100	Grade III	Positive	Unknown	T2	No	No/Unknown	Yes
1257	≤3	41~60	Male	White	Unmarried	21~50	Unknown	Positive	Unknown	TX	No	No/Unknown	No/Unknown
1258	≤3	41~60	Male	White	Unknown	Unknown	Unknown	Unknown	Unknown	T1	No	No/Unknown	No/Unknown
1259	≤3	61~80	Male	White	Unknown	51~100	Unknown	Positive	Unknown	T3	No	No/Unknown	No/Unknown
1260	＞3	41~60	Male	Black	Unmarried	21~50	Unknown	Positive	Unknown	T3	No	No/Unknown	Yes
1261	＞3	≤40	Female	Black	Unmarried	＞100	Unknown	Positive	Unknown	T4	No	Yes	Yes
1262	＞3	61~80	Female	White	Married	21~50	Unknown	Positive	Unknown	T2	No	No/Unknown	Yes
1263	≤3	61~80	Female	Black	Unmarried	＞100	Unknown	Positive	Unknown	T3	No	No/Unknown	No/Unknown
1264	＞3	61~80	Male	White	Married	21~50	Unknown	Positive	Unknown	T4	No	No/Unknown	Yes
1265	≤3	61~80	Male	White	Widowed	51~100	Unknown	Positive	Unknown	T4	No	No/Unknown	No/Unknown
1266	≤3	41~60	Male	White	Divorced	＞100	Unknown	Positive	Unknown	T3	No	No/Unknown	No/Unknown
1267	≤3	61~80	Male	White	Unknown	51~100	Unknown	Positive	Unknown	T3	No	No/Unknown	Yes
1268	＞3	61~80	Female	White	Unmarried	51~100	Unknown	Positive	Unknown	T3	No	No/Unknown	Yes
1269	＞3	41~60	Male	White	Married	21~50	Grade III	Unknown	Unknown	T1	Local tumor destruction	No/Unknown	Yes
1270	＞3	61~80	Male	White	Married	51~100	Unknown	Unknown	Unknown	T3	No	No/Unknown	No/Unknown
1271	≤3	61~80	Male	White	Married	51~100	Grade I	Positive	Unknown	T3	No	No/Unknown	Yes
1272	＞3	61~80	Male	Others	Married	＞100	Unknown	Positive	Unknown	T1	No	No/Unknown	Yes
1273	≤3	61~80	Male	White	Married	51~100	Grade I	Negative	Unknown	T3	No	No/Unknown	No/Unknown
1274	＞3	61~80	Male	White	Widowed	51~100	Grade II	Positive	Unknown	T3	No	No/Unknown	No/Unknown
1275	＞3	61~80	Male	White	Unmarried	51~100	Unknown	Positive	Unknown	T3	No	Yes	No/Unknown
1276	≤3	61~80	Male	Black	Unmarried	＞100	Grade II	Positive	Unknown	T3	No	No/Unknown	No/Unknown
1277	≤3	61~80	Male	White	Unmarried	Unknown	Grade III	Positive	Unknown	T1	No	No/Unknown	No/Unknown
1278	＞3	41~60	Male	Black	Married	21~50	Unknown	Unknown	Unknown	T2	No	No/Unknown	Yes
1279	＞3	41~60	Male	White	Divorced	21~50	Grade III	Positive	Unknown	T1	No	No/Unknown	No/Unknown
1280	≤3	61~80	Male	White	Unmarried	21~50	Unknown	Positive	Unknown	T3	No	No/Unknown	No/Unknown
1281	＞3	61~80	Male	White	Divorced	Unknown	Grade I	Positive	Unknown	TX	No	Yes	Yes
1282	≤3	61~80	Male	White	Married	＞100	Unknown	Positive	Unknown	T4	No	No/Unknown	Yes
1283	＞3	61~80	Female	White	Unknown	＞100	Unknown	Positive	Unknown	T3	No	No/Unknown	Yes
1284	＞3	61~80	Female	White	Divorced	51~100	Unknown	Positive	Unknown	T1	No	Yes	Yes
1285	＞3	61~80	Male	White	Divorced	21~50	Grade III	Positive	Unknown	T4	No	Yes	Yes
1286	＞3	41~60	Female	White	Married	Unknown	Grade III	Negative	Unknown	T3	No	No/Unknown	Yes
1287	≤3	61~80	Male	White	Married	Unknown	Grade III	Positive	Unknown	T3	No	No/Unknown	No/Unknown
1288	＞3	41~60	Female	White	Unknown	51~100	Unknown	Unknown	Unknown	T3	No	No/Unknown	Yes
1289	≤3	61~80	Male	White	Unknown	Unknown	Unknown	Unknown	Unknown	T3	No	No/Unknown	No/Unknown
1290	≤3	61~80	Male	Black	Married	＞100	Grade I	Positive	Unknown	T3	No	No/Unknown	Yes
1291	＞3	61~80	Female	White	Married	51~100	Unknown	Positive	Unknown	T1	No	No/Unknown	Yes
1292	＞3	41~60	Male	Black	Married	＞100	Unknown	Negative	Unknown	T1	No	Yes	No/Unknown
1293	＞3	＞80	Male	White	Married	51~100	Unknown	Negative	Unknown	T3	No	No/Unknown	Yes
1294	≤3	61~80	Male	Black	Married	＞100	Unknown	Positive	Ishak 5-6	T1	No	No/Unknown	No/Unknown
1295	＞3	41~60	Male	White	Unmarried	51~100	Unknown	Negative	Unknown	T1	No	No/Unknown	No/Unknown
1296	≤3	41~60	Male	Black	Unmarried	＞100	Grade II	Positive	Unknown	TX	No	No/Unknown	No/Unknown
1297	≤3	61~80	Male	White	Married	51~100	Grade III	Unknown	Unknown	T3	No	No/Unknown	No/Unknown
1298	≤3	61~80	Female	Black	Married	51~100	Unknown	Positive	Unknown	T1	No	No/Unknown	Yes
1299	＞3	41~60	Male	White	Married	21~50	Unknown	Positive	Ishak 5-6	T3	No	No/Unknown	Yes
1300	≤3	41~60	Male	White	Married	Unknown	Unknown	Positive	Unknown	T3	No	No/Unknown	No/Unknown
1301	＞3	61~80	Male	White	Married	21~50	Grade II	Positive	Ishak 5-6	T3	No	No/Unknown	Yes
1302	≤3	41~60	Male	White	Married	＞100	Grade III	Positive	Ishak 0-4	T3	No	No/Unknown	Yes
1303	＞3	41~60	Male	White	Married	21~50	Unknown	Positive	Ishak 5-6	T2	No	No/Unknown	Yes
1304	＞3	＞80	Male	White	Married	Unknown	Grade III	Positive	Unknown	T2	No	No/Unknown	No/Unknown
1305	≤3	41~60	Male	White	Divorced	51~100	Grade III	Positive	Unknown	T1	No	No/Unknown	No/Unknown
1306	≤3	61~80	Female	White	Married	＞100	Unknown	Unknown	Unknown	TX	No	No/Unknown	No/Unknown
1307	＞3	41~60	Male	White	Married	Unknown	Unknown	Positive	Unknown	T3	No	No/Unknown	No/Unknown
1308	＞3	41~60	Male	White	Married	51~100	Unknown	Positive	Unknown	T3	No	No/Unknown	No/Unknown
1309	＞3	61~80	Male	Black	Widowed	51~100	Grade II	Unknown	Unknown	T1	No	No/Unknown	No/Unknown
1310	≤3	41~60	Male	White	Married	51~100	Grade III	Positive	Unknown	T4	No	No/Unknown	Yes
1311	＞3	≤40	Female	Black	Unmarried	51~100	Unknown	Positive	Unknown	T1	Wedge resection	No/Unknown	Yes
1312	≤3	61~80	Female	White	Married	Unknown	Grade III	Negative	Unknown	T3	No	No/Unknown	No/Unknown
1313	＞3	41~60	Female	White	Married	＞100	Unknown	Positive	Unknown	T3	No	No/Unknown	Yes
1314	≤3	61~80	Male	White	Unknown	51~100	Unknown	Positive	Ishak 5-6	T3	No	No/Unknown	No/Unknown
1315	＞3	41~60	Male	White	Married	21~50	Grade III	Positive	Unknown	T2	No	No/Unknown	Yes
1316	＞3	41~60	Male	Black	Unmarried	Unknown	Unknown	Positive	Ishak 5-6	TX	No	No/Unknown	No/Unknown
1317	≤3	41~60	Male	White	Married	Unknown	Unknown	Negative	Ishak 5-6	TX	No	No/Unknown	No/Unknown
1318	≤3	61~80	Male	White	Married	51~100	Grade II	Positive	Unknown	T3	No	No/Unknown	Yes
1319	＞3	＞80	Male	White	Married	＞100	Grade I	Unknown	Unknown	T3	No	Yes	No/Unknown
1320	＞3	41~60	Male	White	Unknown	51~100	Unknown	Negative	Unknown	T3	No	No/Unknown	Yes
1321	＞3	61~80	Male	White	Married	＞100	Grade I	Unknown	Unknown	T3	No	No/Unknown	No/Unknown
1322	≤3	＞80	Male	White	Married	Unknown	Unknown	Negative	Ishak 5-6	TX	No	No/Unknown	No/Unknown
1323	≤3	41~60	Male	Black	Unmarried	Unknown	Grade II	Positive	Unknown	T4	No	No/Unknown	No/Unknown
1324	＞3	61~80	Male	White	Unmarried	21~50	Grade III	Positive	Unknown	T3	No	No/Unknown	Yes
1325	≤3	41~60	Male	White	Unmarried	Unknown	Unknown	Unknown	Unknown	TX	No	No/Unknown	No/Unknown
1326	＞3	41~60	Male	Black	Unmarried	21~50	Grade III	Unknown	Unknown	T1	No	No/Unknown	No/Unknown
1327	＞3	61~80	Female	Black	Unmarried	21~50	Unknown	Positive	Unknown	T3	No	No/Unknown	Yes
1328	≤3	61~80	Male	Black	Married	＞100	Unknown	Positive	Unknown	T3	No	No/Unknown	Yes
1329	≤3	41~60	Male	Others	Married	51~100	Unknown	Positive	Unknown	T1	No	No/Unknown	No/Unknown
1330	＞3	41~60	Male	White	Unmarried	51~100	Unknown	Positive	Unknown	T4	No	No/Unknown	Yes
1331	＞3	41~60	Female	Black	Unmarried	51~100	Unknown	Positive	Unknown	T4	No	No/Unknown	Yes
1332	≤3	41~60	Female	White	Married	Unknown	Unknown	Positive	Unknown	T3	No	No/Unknown	No/Unknown
1333	≤3	41~60	Male	Black	Unmarried	≤20	Grade II	Positive	Unknown	T2	No	No/Unknown	No/Unknown
1334	≤3	41~60	Male	White	Unmarried	51~100	Unknown	Negative	Unknown	T3	No	No/Unknown	No/Unknown
1335	≤3	41~60	Male	Black	Married	＞100	Unknown	Positive	Unknown	T4	No	Yes	No/Unknown
1336	≤3	61~80	Male	White	Married	Unknown	Grade III	Positive	Unknown	TX	No	No/Unknown	Yes
1337	≤3	61~80	Male	Black	Unmarried	＞100	Grade III	Positive	Ishak 5-6	T3	No	No/Unknown	No/Unknown
1338	≤3	61~80	Male	White	Married	51~100	Unknown	Positive	Unknown	T2	No	No/Unknown	No/Unknown
1339	＞3	41~60	Male	White	Married	51~100	Unknown	Positive	Ishak 5-6	T1	No	Yes	Yes
1340	≤3	61~80	Male	White	Married	51~100	Grade II	Positive	Unknown	T3	No	Yes	Yes
1341	＞3	61~80	Female	White	Married	＞100	Grade III	Positive	Ishak 0-4	T3	Lobectomy	No/Unknown	No/Unknown
1342	＞3	61~80	Female	White	Married	51~100	Grade III	Positive	Unknown	T1	No	No/Unknown	Yes
1343	＞3	61~80	Male	White	Divorced	21~50	Unknown	Unknown	Unknown	T1	No	No/Unknown	Yes
1344	≤3	41~60	Male	White	Married	21~50	Grade III	Positive	Unknown	T3	No	No/Unknown	Yes
1345	＞3	41~60	Male	White	Married	21~50	Unknown	Positive	Unknown	T3	No	No/Unknown	Yes
1346	≤3	41~60	Male	White	Married	51~100	Grade I	Negative	Unknown	T3	No	No/Unknown	No/Unknown
1347	＞3	61~80	Male	White	Married	21~50	Grade I	Positive	Unknown	T3	No	No/Unknown	Yes
1348	＞3	61~80	Female	Black	Separated	21~50	Unknown	Positive	Unknown	T2	No	No/Unknown	Yes
1349	≤3	61~80	Male	White	Married	21~50	Unknown	Positive	Unknown	T2	No	No/Unknown	No/Unknown
1350	≤3	41~60	Male	White	Unmarried	＞100	Unknown	Positive	Unknown	T4	No	No/Unknown	No/Unknown
1351	＞3	61~80	Male	Black	Married	＞100	Unknown	Negative	Unknown	T2	No	No/Unknown	Yes
1352	≤3	41~60	Female	White	Unknown	21~50	Unknown	Positive	Unknown	T3	No	No/Unknown	Yes
1353	≤3	61~80	Male	Black	Unknown	51~100	Grade III	Positive	Unknown	T3	No	No/Unknown	Yes
1354	≤3	61~80	Male	White	Unmarried	51~100	Unknown	Positive	Unknown	T3	No	No/Unknown	No/Unknown
1355	＞3	41~60	Female	White	Married	≤20	Grade III	Positive	Unknown	T3	Lobectomy	No/Unknown	No/Unknown
1356	≤3	41~60	Male	White	Married	＞100	Unknown	Negative	Unknown	T3	No	Yes	No/Unknown
1357	＞3	41~60	Male	White	Unmarried	21~50	Unknown	Positive	Unknown	T2	No	Yes	Yes
1358	≤3	41~60	Male	White	Divorced	51~100	Unknown	Positive	Ishak 5-6	T4	No	No/Unknown	No/Unknown
1359	＞3	41~60	Male	White	Unknown	≤20	Unknown	Positive	Unknown	T2	No	No/Unknown	No/Unknown
1360	≤3	41~60	Male	White	Widowed	51~100	Unknown	Positive	Unknown	T3	No	Yes	No/Unknown
1361	≤3	61~80	Male	Black	Unmarried	51~100	Unknown	Positive	Unknown	T4	No	No/Unknown	Yes
1362	≤3	＞80	Male	White	Married	＞100	Unknown	Positive	Unknown	T3	No	No/Unknown	No/Unknown
1363	≤3	41~60	Male	Black	Unmarried	Unknown	Unknown	Unknown	Ishak 5-6	TX	No	No/Unknown	No/Unknown
1364	≤3	61~80	Female	White	Widowed	51~100	Grade II	Positive	Unknown	T1	No	No/Unknown	Yes
1365	≤3	41~60	Male	Black	Married	Unknown	Grade III	Positive	Unknown	T3	No	No/Unknown	Yes
1366	≤3	41~60	Female	White	Widowed	21~50	Unknown	Positive	Ishak 5-6	T2	No	No/Unknown	Yes
1367	＞3	41~60	Male	White	Married	51~100	Unknown	Positive	Unknown	T1	No	No/Unknown	Yes
1368	＞3	41~60	Male	Black	Divorced	51~100	Unknown	Positive	Unknown	T3	No	No/Unknown	No/Unknown
1369	≤3	61~80	Male	Black	Divorced	51~100	Grade II	Positive	Ishak 5-6	T3	No	No/Unknown	Yes
1370	≤3	＞80	Male	White	Married	51~100	Grade III	Positive	Unknown	T1	No	No/Unknown	No/Unknown
1371	＞3	61~80	Male	White	Widowed	51~100	Unknown	Positive	Unknown	T3	No	No/Unknown	No/Unknown
1372	＞3	41~60	Female	Black	Unmarried	51~100	Unknown	Positive	Unknown	T1	No	Yes	Yes
1373	＞3	61~80	Male	White	Unknown	51~100	Grade I	Negative	Ishak 5-6	T1	No	No/Unknown	Yes
1374	≤3	61~80	Male	White	Married	Unknown	Grade II	Positive	Unknown	TX	No	No/Unknown	No/Unknown
1375	≤3	61~80	Female	White	Widowed	＞100	Unknown	Unknown	Unknown	T3	No	No/Unknown	No/Unknown
1376	≤3	41~60	Male	White	Unmarried	Unknown	Unknown	Positive	Unknown	T3	No	Yes	No/Unknown
1377	≤3	41~60	Male	Black	Divorced	51~100	Unknown	Positive	Unknown	T3	No	No/Unknown	No/Unknown
1378	≤3	41~60	Male	White	Unmarried	Unknown	Unknown	Unknown	Ishak 5-6	T4	No	No/Unknown	No/Unknown
1379	＞3	41~60	Female	White	Married	＞100	Grade I	Positive	Ishak 0-4	T3	No	No/Unknown	Yes
1380	＞3	＞80	Male	White	Married	Unknown	Unknown	Unknown	Ishak 5-6	T3	No	Yes	Yes
1381	＞3	41~60	Male	White	Married	51~100	Grade III	Unknown	Unknown	T3	No	No/Unknown	Yes
1382	＞3	61~80	Female	White	Widowed	51~100	Unknown	Positive	Ishak 5-6	T3	No	Yes	Yes
1383	＞3	41~60	Male	White	Divorced	51~100	Unknown	Positive	Ishak 5-6	T2	No	No/Unknown	Yes
1384	≤3	61~80	Female	White	Married	＞100	Unknown	Unknown	Unknown	T4	No	No/Unknown	No/Unknown
1385	≤3	41~60	Male	White	Married	51~100	Unknown	Positive	Ishak 5-6	T3	No	No/Unknown	Yes
1386	＞3	61~80	Male	White	Unmarried	51~100	Unknown	Unknown	Unknown	T3	No	No/Unknown	Yes
1387	＞3	61~80	Male	White	Unmarried	51~100	Unknown	Positive	Ishak 5-6	T3	No	No/Unknown	Yes
1388	＞3	61~80	Male	White	Married	51~100	Grade III	Positive	Unknown	T3	No	No/Unknown	Yes
1389	≤3	61~80	Female	White	Married	51~100	Unknown	Positive	Unknown	T3	No	No/Unknown	No/Unknown
1390	＞3	61~80	Male	White	Divorced	21~50	Unknown	Unknown	Ishak 5-6	T2	No	No/Unknown	Yes
1391	≤3	61~80	Male	White	Married	＞100	Unknown	Positive	Ishak 5-6	T3	No	No/Unknown	Yes
1392	≤3	41~60	Male	White	Divorced	51~100	Unknown	Unknown	Ishak 5-6	T1	No	No/Unknown	No/Unknown
