# Supplementary material for: Risk factors and predictive nomograms for early death of patients with advanced hepatocellular carcinoma: a large retrospective study based on the SEER database
Source: BMC Gastroenterol. 2022 Jul 19;22:348. doi: 10.1186/s12876-022-02424-5 (PMC9297630; doi:10.1186/s12876-022-02424-5)
Supplement: Supplementary file 2 — Additional file 2: Table S2. A dataset of the information of stage IVB HCC patients. [file 12876_2022_2424_MOESM2_ESM.xlsx]

## Sheet: Sheet1
Id	Survival_months_1	Age	Gender	Race	Marital_status	Tumor_size_1	Histological_grade	AFP	Fibrosis_score	T_stage_2	N_stage	Bone_metastasis	Brain_metastasis	Lung_metastasis	Surgery_1	Radiotherapy	Chemotherapy
1	＞3	61~80	Male	White	Married	51~100	Unknown	Positive	Unknown	T3	N0	No	No	Yes	No	No/Unknown	Yes
2	≤3	61~80	Female	Black	Divorced	＞100	Unknown	Positive	Ishak 5-6	T3	N1	No	No	No	No	No/Unknown	No/Unknown
3	≤3	61~80	Male	Black	Unmarried	＞100	Unknown	Positive	Unknown	T3	N0	No	No	Yes	No	No/Unknown	No/Unknown
4	≤3	＞80	Male	Others	Widowed	＞100	Grade III	Negative	Unknown	T4	N0	No	No	No	No	No/Unknown	No/Unknown
5	＞3	＞80	Male	White	Married	Unknown	Grade I	Positive	Ishak 5-6	T1	N1	No	No	No	No	No/Unknown	Yes
6	≤3	61~80	Male	Others	Unmarried	＞100	Unknown	Unknown	Unknown	T3	N0	No	No	No	No	No/Unknown	No/Unknown
7	≤3	41~60	Male	Black	Unmarried	Unknown	Unknown	Negative	Unknown	TX	NX	Yes	No	No	No	Yes	Yes
8	≤3	＞80	Male	Others	Unmarried	Unknown	Unknown	Negative	Unknown	TX	N0	Yes	No	No	No	No/Unknown	No/Unknown
9	≤3	61~80	Female	Black	Widowed	＞100	Unknown	Unknown	Unknown	T4	N0	Unknown	Unknown	Unknown	No	No/Unknown	No/Unknown
10	≤3	61~80	Male	White	Divorced	Unknown	Unknown	Positive	Unknown	T3	N0	Yes	No	No	No	No/Unknown	No/Unknown
11	＞3	41~60	Male	White	Married	Unknown	Unknown	Positive	Ishak 5-6	T1	N0	No	No	Yes	No	No/Unknown	Yes
12	≤3	＞80	Female	White	Widowed	Unknown	Grade III	Unknown	Unknown	T1	N0	Yes	No	Yes	No	Yes	No/Unknown
13	≤3	＞80	Female	White	Widowed	Unknown	Grade II	Unknown	Unknown	T1	N0	Yes	No	Yes	No	No/Unknown	No/Unknown
14	≤3	61~80	Male	White	Married	Unknown	Grade II	Positive	Unknown	T1	N0	No	No	No	No	No/Unknown	No/Unknown
15	≤3	61~80	Female	Others	Widowed	＞100	Unknown	Positive	Unknown	T1	N0	No	No	Yes	No	No/Unknown	No/Unknown
16	＞3	＞80	Male	White	Unmarried	Unknown	Unknown	Positive	Ishak 0-4	TX	N0	No	No	No	No	No/Unknown	No/Unknown
17	＞3	61~80	Male	Others	Married	51~100	Unknown	Positive	Unknown	T4	N1	Unknown	No	Yes	No	No/Unknown	No/Unknown
18	＞3	＞80	Male	Others	Widowed	21~50	Unknown	Negative	Unknown	T2	N0	Yes	No	No	No	No/Unknown	No/Unknown
19	≤3	61~80	Male	White	Married	Unknown	Unknown	Positive	Ishak 5-6	T3	NX	No	No	No	No	No/Unknown	No/Unknown
20	≤3	41~60	Male	Black	Unmarried	＞100	Unknown	Positive	Ishak 0-4	T3	N0	Yes	No	Yes	No	No/Unknown	No/Unknown
21	＞3	61~80	Male	White	Married	Unknown	Unknown	Unknown	Unknown	TX	N0	Yes	No	No	No	Yes	No/Unknown
22	＞3	61~80	Male	Black	Unmarried	＞100	Grade III	Positive	Unknown	T3	N0	No	No	No	No	No/Unknown	No/Unknown
23	＞3	61~80	Male	White	Unmarried	＞100	Unknown	Positive	Unknown	T3	N0	No	No	No	No	Yes	Yes
24	＞3	41~60	Male	White	Unmarried	Unknown	Unknown	Unknown	Unknown	TX	N1	No	No	Yes	No	No/Unknown	No/Unknown
25	＞3	≤40	Male	White	Separated	＞100	Unknown	Positive	Unknown	T3	N0	No	No	No	No	No/Unknown	No/Unknown
26	≤3	61~80	Male	Others	Married	Unknown	Unknown	Positive	Ishak 5-6	TX	N1	Yes	No	Unknown	No	No/Unknown	No/Unknown
27	＞3	41~60	Male	Black	Married	＞100	Unknown	Positive	Unknown	T3	N0	No	No	Yes	No	No/Unknown	Yes
28	＞3	61~80	Male	Others	Married	＞100	Unknown	Positive	Unknown	T4	N1	No	No	No	No	No/Unknown	Yes
29	≤3	41~60	Male	Black	Married	Unknown	Unknown	Unknown	Unknown	T1	N0	No	No	Yes	No	No/Unknown	No/Unknown
30	≤3	41~60	Male	White	Unmarried	51~100	Unknown	Unknown	Unknown	T3	N1	No	No	No	No	No/Unknown	No/Unknown
31	≤3	41~60	Male	Others	Married	＞100	Grade III	Positive	Unknown	T3	N0	No	No	No	No	No/Unknown	Yes
32	＞3	61~80	Male	White	Divorced	51~100	Unknown	Unknown	Unknown	T1	N0	No	No	No	No	No/Unknown	Yes
33	＞3	41~60	Female	Black	Unmarried	＞100	Grade I	Negative	Ishak 0-4	T3	N0	No	No	No	No	No/Unknown	Yes
34	≤3	41~60	Female	White	Married	21~50	Unknown	Negative	Unknown	T2	N1	No	No	No	No	No/Unknown	No/Unknown
35	＞3	41~60	Male	Black	Unmarried	≤20	Unknown	Negative	Unknown	T2	N1	No	No	No	Local tumor destruction	No/Unknown	No/Unknown
36	≤3	≤40	Male	Others	Married	＞100	Unknown	Positive	Ishak 0-4	T3	N0	No	No	Yes	No	No/Unknown	No/Unknown
37	≤3	＞80	Female	Others	Married	Unknown	Unknown	Unknown	Unknown	T4	NX	Yes	No	No	No	No/Unknown	No/Unknown
38	≤3	61~80	Female	Others	Married	Unknown	Unknown	Positive	Unknown	T4	NX	No	No	No	No	No/Unknown	No/Unknown
39	≤3	＞80	Female	Others	Married	51~100	Unknown	Unknown	Unknown	T2	N0	No	No	Yes	No	No/Unknown	No/Unknown
40	≤3	61~80	Female	Others	Widowed	51~100	Unknown	Unknown	Unknown	T1	N0	No	No	Yes	No	No/Unknown	No/Unknown
41	＞3	61~80	Female	White	Unmarried	51~100	Unknown	Positive	Ishak 5-6	T4	N1	No	No	Yes	No	Yes	Yes
42	≤3	61~80	Male	Black	Divorced	21~50	Unknown	Negative	Unknown	T3	N1	No	No	No	No	No/Unknown	No/Unknown
43	≤3	61~80	Male	White	Divorced	≤20	Unknown	Positive	Unknown	T4	N1	No	No	Yes	No	No/Unknown	No/Unknown
44	＞3	61~80	Female	Others	Married	＞100	Unknown	Positive	Unknown	T4	N0	No	No	Yes	No	No/Unknown	Yes
45	＞3	61~80	Female	Others	Widowed	＞100	Unknown	Positive	Unknown	T4	N0	No	No	No	No	No/Unknown	Yes
46	≤3	41~60	Male	Others	Married	＞100	Unknown	Positive	Unknown	TX	NX	Yes	No	Yes	No	No/Unknown	No/Unknown
47	＞3	61~80	Male	White	Married	Unknown	Unknown	Negative	Unknown	TX	N1	Yes	No	Unknown	No	No/Unknown	Yes
48	＞3	61~80	Male	White	Married	Unknown	Grade I	Positive	Unknown	T3	NX	No	No	No	No	No/Unknown	Yes
49	≤3	＞80	Male	White	Married	Unknown	Unknown	Unknown	Unknown	T3	N1	No	No	Yes	No	No/Unknown	No/Unknown
50	＞3	61~80	Male	White	Married	＞100	Unknown	Negative	Unknown	T2	N0	No	No	No	Wedge resection	No/Unknown	Yes
51	≤3	61~80	Female	White	Unmarried	Unknown	Unknown	Positive	Unknown	TX	NX	Yes	No	Yes	No	No/Unknown	Yes
52	＞3	＞80	Male	White	Married	＞100	Grade II	Unknown	Unknown	T1	N0	No	No	Yes	No	No/Unknown	No/Unknown
53	＞3	41~60	Male	White	Unmarried	Unknown	Unknown	Unknown	Unknown	TX	NX	Unknown	Unknown	Unknown	No	No/Unknown	Yes
54	≤3	61~80	Male	Black	Divorced	Unknown	Unknown	Positive	Unknown	T1	N0	No	No	Yes	No	No/Unknown	No/Unknown
55	＞3	61~80	Male	White	Married	Unknown	Unknown	Unknown	Unknown	TX	NX	Yes	No	No	No	No/Unknown	Yes
56	＞3	41~60	Male	White	Married	≤20	Unknown	Positive	Ishak 5-6	T3	N0	No	No	No	No	No/Unknown	No/Unknown
57	＞3	41~60	Male	Others	Unknown	Unknown	Unknown	Positive	Unknown	T1	N0	No	No	Yes	No	No/Unknown	Yes
58	≤3	＞80	Male	White	Married	＞100	Unknown	Positive	Unknown	T3	N0	No	No	Yes	No	No/Unknown	No/Unknown
59	≤3	61~80	Male	White	Unmarried	Unknown	Unknown	Positive	Unknown	T4	N1	No	No	No	No	No/Unknown	No/Unknown
60	≤3	41~60	Male	White	Unmarried	Unknown	Unknown	Unknown	Unknown	TX	NX	No	No	Yes	No	No/Unknown	No/Unknown
61	＞3	61~80	Male	Others	Married	51~100	Unknown	Positive	Unknown	TX	N0	No	No	No	Local tumor destruction	No/Unknown	Yes
62	＞3	61~80	Female	White	Widowed	21~50	Unknown	Positive	Unknown	T2	NX	No	No	Yes	No	No/Unknown	Yes
63	≤3	61~80	Male	Others	Unmarried	Unknown	Grade III	Unknown	Ishak 0-4	T1	N0	No	No	Yes	No	Yes	No/Unknown
64	≤3	61~80	Female	White	Separated	＞100	Unknown	Unknown	Unknown	T1	N1	No	No	No	No	No/Unknown	No/Unknown
65	≤3	61~80	Male	White	Unmarried	＞100	Unknown	Unknown	Unknown	T4	N0	No	No	Yes	No	No/Unknown	No/Unknown
66	≤3	61~80	Male	Others	Married	≤20	Unknown	Positive	Unknown	T3	N0	Yes	No	No	No	No/Unknown	No/Unknown
67	＞3	41~60	Male	Others	Married	＞100	Unknown	Positive	Ishak 0-4	T4	N1	Unknown	Unknown	Unknown	No	No/Unknown	No/Unknown
68	＞3	61~80	Male	Others	Married	＞100	Unknown	Positive	Unknown	T4	N1	No	No	No	No	No/Unknown	No/Unknown
69	≤3	41~60	Male	Others	Married	＞100	Unknown	Positive	Unknown	T3	N0	No	No	Yes	No	No/Unknown	No/Unknown
70	＞3	41~60	Male	Black	Unknown	51~100	Grade II	Positive	Unknown	T3	N0	Yes	No	No	No	No/Unknown	Yes
71	＞3	41~60	Male	White	Married	＞100	Unknown	Positive	Ishak 5-6	T3	N1	Yes	No	No	No	Yes	Yes
72	≤3	41~60	Female	White	Unmarried	＞100	Unknown	Positive	Ishak 5-6	T3	N0	No	No	Yes	No	No/Unknown	Yes
73	＞3	41~60	Male	Others	Unknown	Unknown	Unknown	Unknown	Unknown	TX	NX	No	No	No	No	No/Unknown	No/Unknown
74	≤3	41~60	Female	Black	Married	21~50	Unknown	Positive	Unknown	T2	N0	Yes	No	No	No	No/Unknown	Yes
75	≤3	41~60	Male	White	Married	Unknown	Unknown	Positive	Unknown	T2	N0	No	No	Yes	No	No/Unknown	No/Unknown
76	≤3	41~60	Male	White	Unmarried	＞100	Grade III	Negative	Unknown	T3	N1	Yes	No	Yes	No	No/Unknown	Yes
77	＞3	41~60	Male	Black	Unmarried	＞100	Grade I	Unknown	Unknown	T3	N0	No	No	Yes	No	No/Unknown	No/Unknown
78	≤3	41~60	Male	Others	Married	51~100	Unknown	Positive	Ishak 5-6	T3	N1	Yes	Unknown	No	No	No/Unknown	No/Unknown
79	＞3	41~60	Male	Black	Unmarried	21~50	Grade II	Negative	Ishak 5-6	T1	N0	No	No	Yes	Lobectomy	No/Unknown	No/Unknown
80	＞3	41~60	Male	White	Unmarried	Unknown	Unknown	Unknown	Ishak 5-6	T3	N0	No	No	No	No	No/Unknown	Yes
81	＞3	41~60	Male	White	Married	21~50	Unknown	Negative	Unknown	T2	N0	No	No	No	No	No/Unknown	No/Unknown
82	≤3	61~80	Male	White	Separated	Unknown	Unknown	Positive	Unknown	TX	NX	Yes	No	No	No	Yes	No/Unknown
83	≤3	61~80	Male	Others	Unmarried	＞100	Unknown	Positive	Ishak 0-4	T1	N0	No	No	Yes	No	No/Unknown	No/Unknown
84	≤3	61~80	Female	Black	Unmarried	21~50	Unknown	Positive	Ishak 5-6	T3	N0	No	No	No	No	No/Unknown	No/Unknown
85	≤3	41~60	Male	Others	Married	Unknown	Unknown	Positive	Unknown	TX	N1	No	No	No	No	No/Unknown	No/Unknown
86	≤3	41~60	Male	White	Unmarried	Unknown	Unknown	Positive	Ishak 5-6	T3	N0	No	Yes	Yes	No	Yes	No/Unknown
87	＞3	41~60	Male	White	Married	＞100	Unknown	Unknown	Unknown	T1	N0	Yes	No	No	No	Yes	Yes
88	＞3	61~80	Male	Others	Married	51~100	Grade II	Positive	Unknown	T1	NX	Yes	No	No	No	No/Unknown	No/Unknown
89	≤3	61~80	Male	White	Married	51~100	Grade III	Positive	Ishak 5-6	T3	N1	No	No	No	No	No/Unknown	No/Unknown
90	＞3	41~60	Male	Others	Married	51~100	Unknown	Positive	Ishak 0-4	T3	N1	No	No	Yes	No	No/Unknown	No/Unknown
91	＞3	61~80	Male	White	Divorced	21~50	Unknown	Negative	Ishak 5-6	T1	N0	Yes	No	No	No	Yes	Yes
92	≤3	61~80	Female	Others	Widowed	21~50	Unknown	Positive	Ishak 5-6	T1	N1	No	No	Yes	No	No/Unknown	No/Unknown
93	≤3	61~80	Male	Others	Unmarried	Unknown	Unknown	Positive	Ishak 0-4	T1	N0	Yes	Yes	No	No	Yes	No/Unknown
94	≤3	41~60	Male	White	Unmarried	＞100	Unknown	Positive	Ishak 5-6	T3	N0	No	No	No	No	No/Unknown	No/Unknown
95	≤3	＞80	Female	Black	Married	Unknown	Unknown	Unknown	Unknown	TX	NX	No	No	Yes	No	No/Unknown	No/Unknown
96	≤3	41~60	Male	Others	Married	51~100	Unknown	Unknown	Unknown	T3	N0	No	No	Yes	No	No/Unknown	Yes
97	＞3	41~60	Male	White	Unknown	Unknown	Unknown	Positive	Unknown	T1	N0	Yes	No	No	No	No/Unknown	Yes
98	≤3	41~60	Male	White	Widowed	51~100	Unknown	Positive	Ishak 5-6	T3	N0	Yes	No	Yes	No	Yes	No/Unknown
99	＞3	61~80	Male	Others	Married	51~100	Unknown	Positive	Unknown	T1	N0	No	No	Yes	No	No/Unknown	Yes
100	＞3	41~60	Male	White	Unmarried	Unknown	Unknown	Positive	Ishak 5-6	T3	N0	No	No	Yes	No	No/Unknown	No/Unknown
101	＞3	≤40	Female	Others	Married	＞100	Grade III	Negative	Unknown	T1	N1	No	No	No	No	No/Unknown	No/Unknown
102	≤3	61~80	Male	Others	Married	＞100	Unknown	Positive	Unknown	T4	N0	No	No	Yes	No	No/Unknown	No/Unknown
103	≤3	61~80	Male	Others	Unknown	＞100	Unknown	Positive	Unknown	T3	NX	No	No	Yes	No	No/Unknown	No/Unknown
104	≤3	61~80	Female	Others	Unknown	Unknown	Unknown	Positive	Unknown	TX	N0	No	No	Yes	No	No/Unknown	No/Unknown
105	≤3	＞80	Female	Others	Widowed	Unknown	Unknown	Positive	Ishak 5-6	TX	NX	No	No	Yes	No	No/Unknown	No/Unknown
106	≤3	＞80	Male	White	Married	51~100	Unknown	Unknown	Unknown	T3	N0	Yes	No	No	No	Yes	No/Unknown
107	≤3	61~80	Male	Others	Unmarried	51~100	Unknown	Positive	Ishak 0-4	T3	NX	Yes	No	Yes	No	No/Unknown	No/Unknown
108	≤3	＞80	Female	Others	Widowed	21~50	Unknown	Positive	Unknown	T3	N0	No	No	No	No	No/Unknown	No/Unknown
109	≤3	61~80	Male	Black	Unmarried	＞100	Unknown	Positive	Unknown	T1	N0	No	No	Yes	No	No/Unknown	No/Unknown
110	≤3	41~60	Male	White	Married	Unknown	Unknown	Unknown	Ishak 0-4	T1	N1	No	No	Yes	No	No/Unknown	No/Unknown
111	≤3	41~60	Male	Others	Married	≤20	Grade II	Positive	Unknown	T3	N1	No	No	Yes	No	No/Unknown	Yes
112	≤3	41~60	Male	White	Unmarried	51~100	Unknown	Positive	Unknown	TX	N0	No	No	Yes	No	No/Unknown	No/Unknown
113	＞3	41~60	Female	Black	Divorced	Unknown	Grade II	Unknown	Ishak 0-4	T1	N0	Yes	No	No	Local tumor destruction	Yes	No/Unknown
114	≤3	61~80	Male	Others	Unmarried	≤20	Grade III	Negative	Unknown	T1	N0	No	No	No	No	No/Unknown	No/Unknown
115	＞3	41~60	Male	Black	Married	Unknown	Unknown	Positive	Unknown	T4	N0	No	No	No	No	Yes	Yes
116	＞3	61~80	Male	White	Married	51~100	Grade III	Positive	Ishak 5-6	T3	N0	No	No	Yes	No	No/Unknown	Yes
117	≤3	61~80	Male	White	Married	Unknown	Grade II	Positive	Unknown	T1	N0	No	No	No	No	No/Unknown	No/Unknown
118	≤3	61~80	Male	Others	Married	Unknown	Unknown	Positive	Ishak 0-4	T4	N0	No	No	Yes	No	No/Unknown	Yes
119	≤3	41~60	Male	White	Divorced	Unknown	Unknown	Positive	Unknown	T2	N1	Unknown	Unknown	Yes	No	No/Unknown	No/Unknown
120	≤3	61~80	Male	White	Widowed	＞100	Unknown	Unknown	Unknown	T3	NX	Unknown	Unknown	Unknown	No	No/Unknown	No/Unknown
121	≤3	41~60	Male	Others	Unknown	51~100	Unknown	Unknown	Unknown	T1	N1	Unknown	Unknown	Unknown	No	No/Unknown	No/Unknown
122	≤3	41~60	Male	Others	Married	Unknown	Unknown	Negative	Ishak 5-6	T3	N1	No	No	Yes	No	No/Unknown	Yes
123	≤3	41~60	Male	Others	Married	51~100	Unknown	Positive	Unknown	T3	NX	No	No	Yes	No	No/Unknown	No/Unknown
124	≤3	＞80	Male	White	Married	＞100	Grade III	Positive	Unknown	T3	NX	No	No	No	No	No/Unknown	No/Unknown
125	≤3	61~80	Female	White	Unmarried	Unknown	Unknown	Unknown	Unknown	TX	N0	Yes	No	Yes	No	No/Unknown	No/Unknown
126	≤3	41~60	Male	Others	Married	Unknown	Unknown	Unknown	Ishak 5-6	T4	N0	No	No	Yes	No	No/Unknown	No/Unknown
127	＞3	61~80	Male	White	Married	51~100	Unknown	Positive	Unknown	T3	N0	Yes	No	No	No	No/Unknown	Yes
128	＞3	61~80	Male	White	Married	＞100	Grade I	Negative	Unknown	T3	N0	Yes	No	No	No	Yes	Yes
129	＞3	41~60	Male	White	Divorced	Unknown	Unknown	Positive	Ishak 5-6	TX	N0	Yes	No	No	No	No/Unknown	No/Unknown
130	≤3	61~80	Male	Others	Married	＞100	Grade II	Positive	Ishak 5-6	T1	N0	No	No	Yes	No	No/Unknown	No/Unknown
131	≤3	41~60	Male	Others	Married	＞100	Unknown	Unknown	Unknown	T3	N0	No	No	Yes	No	No/Unknown	No/Unknown
132	≤3	41~60	Male	Others	Married	＞100	Unknown	Unknown	Unknown	TX	NX	No	No	Yes	No	No/Unknown	No/Unknown
133	≤3	61~80	Male	White	Married	Unknown	Unknown	Unknown	Ishak 5-6	TX	NX	Yes	No	No	No	No/Unknown	No/Unknown
134	＞3	41~60	Male	Black	Unmarried	＞100	Unknown	Unknown	Ishak 5-6	T3	N0	No	No	Yes	No	No/Unknown	Yes
135	≤3	61~80	Male	White	Married	≤20	Unknown	Positive	Ishak 0-4	T2	N1	Yes	No	Yes	No	Yes	No/Unknown
136	＞3	41~60	Male	White	Married	＞100	Grade III	Positive	Ishak 5-6	T3	N0	No	No	No	No	Yes	Yes
137	≤3	61~80	Male	White	Unknown	21~50	Unknown	Negative	Unknown	T2	N0	Yes	No	No	No	No/Unknown	No/Unknown
138	＞3	41~60	Male	Black	Unmarried	51~100	Unknown	Positive	Ishak 0-4	T3	N1	No	No	No	No	No/Unknown	No/Unknown
139	≤3	61~80	Male	Others	Married	21~50	Grade III	Positive	Ishak 5-6	T2	N0	Yes	No	No	No	Yes	No/Unknown
140	＞3	61~80	Male	White	Married	51~100	Unknown	Positive	Unknown	T1	NX	No	No	Yes	No	No/Unknown	Yes
141	≤3	41~60	Male	Others	Married	＞100	Unknown	Positive	Unknown	T3	N0	No	No	Yes	No	No/Unknown	No/Unknown
142	≤3	61~80	Male	White	Unknown	Unknown	Unknown	Negative	Unknown	TX	NX	Yes	No	Yes	No	No/Unknown	No/Unknown
143	≤3	41~60	Male	Others	Unknown	Unknown	Unknown	Positive	Ishak 5-6	TX	N1	No	No	Yes	No	No/Unknown	No/Unknown
144	≤3	41~60	Male	Others	Unknown	51~100	Unknown	Positive	Unknown	T1	N0	Yes	No	No	No	Yes	No/Unknown
145	≤3	61~80	Female	Black	Married	Unknown	Grade II	Positive	Unknown	TX	N1	No	No	No	No	No/Unknown	Yes
146	≤3	41~60	Male	Black	Unmarried	51~100	Unknown	Positive	Unknown	T3	N0	No	No	Yes	No	No/Unknown	Yes
147	≤3	61~80	Male	Black	Unmarried	Unknown	Unknown	Unknown	Unknown	T1	N1	Yes	No	No	No	Yes	No/Unknown
148	≤3	61~80	Male	White	Divorced	51~100	Unknown	Unknown	Unknown	T3	N0	Yes	No	No	No	No/Unknown	No/Unknown
149	＞3	61~80	Male	White	Married	51~100	Unknown	Negative	Unknown	T1	N0	Yes	No	Unknown	No	Yes	No/Unknown
150	≤3	61~80	Female	Others	Widowed	21~50	Unknown	Positive	Unknown	T2	N0	No	No	No	No	No/Unknown	No/Unknown
151	≤3	≤40	Male	Others	Married	＞100	Unknown	Positive	Unknown	T3	N0	No	No	Yes	No	No/Unknown	No/Unknown
152	≤3	61~80	Male	White	Unmarried	51~100	Unknown	Negative	Ishak 5-6	T3	N1	Yes	No	No	No	No/Unknown	No/Unknown
153	≤3	41~60	Male	White	Separated	51~100	Grade III	Positive	Unknown	T1	N1	No	No	No	No	No/Unknown	No/Unknown
154	≤3	41~60	Male	Black	Unmarried	Unknown	Grade II	Positive	Unknown	T3	N0	No	No	No	No	No/Unknown	No/Unknown
155	≤3	61~80	Male	Black	Divorced	＞100	Unknown	Positive	Ishak 5-6	T3	N0	No	No	Yes	No	No/Unknown	No/Unknown
156	＞3	61~80	Male	Others	Married	51~100	Unknown	Positive	Ishak 0-4	T1	N0	Yes	No	No	No	Yes	Yes
157	＞3	41~60	Male	Black	Separated	51~100	Unknown	Positive	Unknown	T4	N1	Yes	No	No	No	No/Unknown	No/Unknown
158	≤3	＞80	Male	Others	Widowed	51~100	Unknown	Negative	Unknown	T3	N0	No	No	Yes	No	No/Unknown	No/Unknown
159	≤3	61~80	Male	White	Unmarried	21~50	Unknown	Positive	Unknown	T1	N0	No	No	No	No	No/Unknown	No/Unknown
160	≤3	41~60	Male	Black	Divorced	Unknown	Grade III	Unknown	Unknown	T1	N0	Yes	No	Yes	No	Yes	No/Unknown
161	＞3	≤40	Female	White	Unmarried	＞100	Unknown	Positive	Unknown	T3	N0	No	No	Yes	No	Yes	Yes
162	≤3	61~80	Male	White	Married	Unknown	Unknown	Positive	Unknown	T1	N0	No	No	Yes	No	No/Unknown	Yes
163	＞3	61~80	Male	White	Married	51~100	Grade I	Negative	Unknown	T3	N0	Yes	No	Yes	No	Yes	Yes
164	＞3	61~80	Male	Black	Married	Unknown	Unknown	Positive	Ishak 0-4	T3	N1	No	No	No	No	No/Unknown	Yes
165	≤3	61~80	Male	Others	Married	21~50	Grade I	Negative	Ishak 0-4	T2	N0	No	No	No	No	No/Unknown	Yes
166	≤3	61~80	Male	Black	Separated	Unknown	Unknown	Positive	Unknown	TX	N0	Yes	No	No	No	No/Unknown	No/Unknown
167	＞3	61~80	Male	Black	Unmarried	＞100	Unknown	Positive	Unknown	T3	N1	Yes	No	Yes	No	No/Unknown	Yes
168	≤3	61~80	Male	White	Divorced	Unknown	Unknown	Unknown	Unknown	T4	NX	Unknown	Unknown	Unknown	No	No/Unknown	No/Unknown
169	＞3	61~80	Male	White	Unmarried	51~100	Unknown	Positive	Ishak 0-4	T3	N1	Unknown	Unknown	Unknown	No	No/Unknown	No/Unknown
170	＞3	41~60	Male	White	Divorced	Unknown	Unknown	Positive	Ishak 5-6	TX	N0	Yes	No	No	No	No/Unknown	No/Unknown
171	≤3	61~80	Male	Others	Married	≤20	Unknown	Unknown	Unknown	T1	N0	Yes	No	No	No	No/Unknown	No/Unknown
172	≤3	41~60	Male	White	Unmarried	Unknown	Grade II	Positive	Unknown	TX	N0	No	No	No	No	No/Unknown	No/Unknown
173	≤3	61~80	Male	White	Divorced	Unknown	Unknown	Positive	Unknown	TX	N1	No	No	Yes	No	No/Unknown	No/Unknown
174	＞3	41~60	Male	White	Unmarried	51~100	Unknown	Positive	Ishak 5-6	T1	N0	No	No	Yes	No	No/Unknown	No/Unknown
175	＞3	61~80	Male	Black	Unmarried	21~50	Unknown	Positive	Ishak 5-6	T3	N0	No	No	No	No	No/Unknown	Yes
176	≤3	41~60	Male	Others	Married	Unknown	Unknown	Positive	Unknown	T1	N0	No	No	Yes	No	No/Unknown	No/Unknown
177	＞3	61~80	Male	White	Married	＞100	Unknown	Positive	Unknown	T1	N0	Unknown	Unknown	Unknown	No	No/Unknown	No/Unknown
178	＞3	41~60	Male	White	Unmarried	21~50	Unknown	Unknown	Unknown	T1	N0	Yes	No	No	No	No/Unknown	No/Unknown
179	＞3	≤40	Male	Others	Married	Unknown	Unknown	Positive	Ishak 5-6	T3	N0	No	No	Yes	No	No/Unknown	Yes
180	≤3	61~80	Male	Black	Married	Unknown	Unknown	Positive	Ishak 5-6	T4	N0	No	No	Yes	No	No/Unknown	No/Unknown
181	≤3	＞80	Male	White	Married	51~100	Unknown	Positive	Unknown	T3	N0	No	No	No	No	No/Unknown	No/Unknown
182	≤3	＞80	Female	White	Unmarried	＞100	Unknown	Unknown	Unknown	TX	NX	No	No	Yes	No	No/Unknown	No/Unknown
183	≤3	41~60	Male	Others	Married	21~50	Unknown	Positive	Ishak 5-6	T3	N0	No	No	No	No	No/Unknown	Yes
184	≤3	61~80	Male	White	Separated	Unknown	Unknown	Positive	Unknown	T3	N0	Yes	No	No	No	No/Unknown	No/Unknown
185	≤3	＞80	Male	Others	Unmarried	＞100	Unknown	Unknown	Unknown	T3	N0	Yes	No	No	No	No/Unknown	No/Unknown
186	≤3	61~80	Male	Others	Unmarried	Unknown	Unknown	Positive	Ishak 0-4	T3	N1	No	No	Yes	No	No/Unknown	No/Unknown
187	＞3	41~60	Male	Others	Married	Unknown	Grade I	Positive	Unknown	TX	N0	No	No	No	No	No/Unknown	No/Unknown
188	≤3	61~80	Male	White	Widowed	51~100	Unknown	Positive	Unknown	T3	N0	No	No	No	No	No/Unknown	No/Unknown
189	＞3	＞80	Male	Others	Married	51~100	Unknown	Positive	Unknown	T4	N0	No	No	No	Local tumor destruction	No/Unknown	Yes
190	≤3	61~80	Male	White	Unknown	Unknown	Unknown	Positive	Unknown	TX	N0	Yes	No	No	No	No/Unknown	No/Unknown
191	≤3	41~60	Male	White	Divorced	Unknown	Unknown	Unknown	Unknown	T4	NX	No	No	Yes	No	No/Unknown	No/Unknown
192	≤3	41~60	Male	White	Married	21~50	Unknown	Positive	Unknown	T1	N0	Yes	No	No	No	Yes	Yes
193	≤3	41~60	Male	Others	Married	＞100	Unknown	Positive	Unknown	T3	N1	No	No	Yes	No	No/Unknown	Yes
194	≤3	61~80	Male	White	Married	51~100	Unknown	Positive	Ishak 5-6	T3	N1	No	No	No	No	No/Unknown	No/Unknown
195	＞3	61~80	Male	White	Unmarried	21~50	Grade III	Positive	Unknown	T2	N0	Yes	No	No	No	No/Unknown	Yes
196	＞3	61~80	Male	White	Unmarried	＞100	Grade III	Negative	Unknown	T4	N1	No	No	No	No	No/Unknown	Yes
197	＞3	41~60	Male	White	Married	Unknown	Unknown	Positive	Unknown	TX	N1	No	No	No	No	No/Unknown	Yes
198	≤3	61~80	Male	Black	Unmarried	＞100	Unknown	Positive	Ishak 5-6	T3	N1	No	Yes	Yes	No	Yes	No/Unknown
199	≤3	41~60	Male	White	Married	≤20	Unknown	Unknown	Ishak 5-6	T1	N1	No	No	No	No	No/Unknown	No/Unknown
200	≤3	61~80	Male	Others	Unmarried	Unknown	Unknown	Unknown	Unknown	TX	NX	No	No	Yes	No	No/Unknown	No/Unknown
201	≤3	41~60	Male	Black	Unmarried	＞100	Unknown	Positive	Ishak 0-4	T1	N1	No	No	No	No	No/Unknown	Yes
202	＞3	41~60	Male	White	Separated	21~50	Unknown	Positive	Unknown	T1	N0	No	No	No	No	No/Unknown	Yes
203	≤3	61~80	Male	Black	Unmarried	51~100	Unknown	Positive	Ishak 5-6	T1	N0	Yes	No	No	No	No/Unknown	No/Unknown
204	≤3	41~60	Male	Others	Married	Unknown	Unknown	Positive	Unknown	TX	NX	No	No	Yes	No	No/Unknown	No/Unknown
205	＞3	61~80	Male	White	Separated	51~100	Unknown	Negative	Ishak 5-6	T1	N0	No	No	No	No	No/Unknown	No/Unknown
206	≤3	41~60	Male	Black	Married	21~50	Unknown	Positive	Unknown	T2	N0	No	No	No	No	No/Unknown	No/Unknown
207	≤3	61~80	Male	White	Married	51~100	Unknown	Unknown	Unknown	T3	N1	Yes	No	No	No	No/Unknown	No/Unknown
208	≤3	61~80	Male	White	Unmarried	51~100	Unknown	Positive	Unknown	T2	N1	No	No	Yes	No	No/Unknown	No/Unknown
209	＞3	41~60	Male	White	Unmarried	21~50	Grade II	Unknown	Unknown	T2	N0	Yes	Yes	Yes	No	Yes	No/Unknown
210	≤3	＞80	Female	White	Widowed	＞100	Unknown	Unknown	Ishak 0-4	T1	N0	No	No	Yes	No	No/Unknown	No/Unknown
211	≤3	＞80	Male	White	Unmarried	≤20	Unknown	Positive	Unknown	T1	N0	No	No	Yes	No	No/Unknown	No/Unknown
212	≤3	61~80	Male	Black	Unmarried	≤20	Unknown	Positive	Unknown	T1	N0	Yes	No	Yes	No	Yes	No/Unknown
213	≤3	＞80	Female	Others	Married	Unknown	Unknown	Unknown	Unknown	TX	NX	No	No	Yes	No	No/Unknown	No/Unknown
214	＞3	61~80	Male	White	Married	51~100	Grade II	Positive	Ishak 5-6	T3	N1	No	No	Yes	No	No/Unknown	Yes
215	≤3	41~60	Male	White	Unmarried	51~100	Grade I	Positive	Unknown	T1	N0	No	No	Yes	No	No/Unknown	No/Unknown
216	≤3	≤40	Male	White	Unmarried	Unknown	Unknown	Unknown	Unknown	TX	N0	No	No	Yes	No	Yes	No/Unknown
217	≤3	＞80	Male	White	Widowed	≤20	Grade I	Positive	Unknown	T4	NX	Yes	Unknown	Unknown	No	No/Unknown	No/Unknown
218	≤3	≤40	Male	Others	Married	＞100	Grade III	Positive	Unknown	T3	N0	No	No	Yes	No	No/Unknown	No/Unknown
219	≤3	61~80	Female	White	Unmarried	Unknown	Unknown	Unknown	Unknown	TX	N0	Yes	No	Yes	No	No/Unknown	No/Unknown
220	≤3	61~80	Male	Black	Unmarried	≤20	Unknown	Positive	Unknown	T2	N1	No	No	Yes	No	No/Unknown	No/Unknown
221	≤3	61~80	Male	White	Unmarried	51~100	Unknown	Positive	Ishak 0-4	T3	N1	No	No	Yes	No	No/Unknown	No/Unknown
222	≤3	61~80	Male	Black	Unmarried	≤20	Grade II	Unknown	Unknown	T1	N0	Yes	Yes	Yes	No	No/Unknown	No/Unknown
223	≤3	61~80	Male	Black	Unmarried	21~50	Unknown	Positive	Unknown	T3	N1	No	No	No	No	No/Unknown	No/Unknown
224	＞3	41~60	Male	Others	Married	Unknown	Grade III	Positive	Ishak 0-4	T4	N0	No	No	Yes	No	Yes	Yes
225	≤3	61~80	Male	White	Married	Unknown	Unknown	Unknown	Unknown	TX	NX	No	No	No	No	No/Unknown	No/Unknown
226	＞3	＞80	Male	White	Unmarried	Unknown	Unknown	Positive	Unknown	TX	N1	Unknown	Unknown	Yes	No	No/Unknown	No/Unknown
227	＞3	41~60	Male	Others	Married	＞100	Grade I	Positive	Ishak 0-4	T3	N0	No	No	Yes	No	No/Unknown	No/Unknown
228	＞3	61~80	Male	White	Widowed	21~50	Unknown	Positive	Unknown	T3	N1	No	No	Yes	No	No/Unknown	No/Unknown
229	≤3	61~80	Male	White	Divorced	51~100	Grade II	Positive	Ishak 5-6	T3	N0	No	No	Yes	No	No/Unknown	No/Unknown
230	≤3	61~80	Male	White	Unmarried	21~50	Unknown	Positive	Unknown	T2	N1	Yes	No	No	No	No/Unknown	No/Unknown
231	≤3	41~60	Male	Others	Married	＞100	Unknown	Positive	Unknown	T3	N0	Yes	No	Yes	No	No/Unknown	No/Unknown
232	＞3	＞80	Male	White	Widowed	Unknown	Grade II	Positive	Unknown	T1	N0	No	No	Yes	No	No/Unknown	No/Unknown
233	≤3	＞80	Male	Others	Widowed	＞100	Unknown	Positive	Unknown	T4	N1	No	No	No	No	No/Unknown	No/Unknown
234	＞3	41~60	Male	Others	Married	Unknown	Unknown	Positive	Unknown	T4	NX	Yes	No	No	No	Yes	No/Unknown
235	＞3	61~80	Female	Others	Married	51~100	Unknown	Positive	Ishak 5-6	T3	N0	No	No	No	No	No/Unknown	Yes
236	＞3	61~80	Male	White	Married	51~100	Unknown	Positive	Unknown	TX	N0	No	No	No	No	No/Unknown	No/Unknown
237	≤3	61~80	Male	White	Married	Unknown	Unknown	Positive	Unknown	T3	N0	Yes	No	No	No	No/Unknown	Yes
238	≤3	41~60	Male	White	Unmarried	＞100	Unknown	Positive	Ishak 5-6	T3	N1	No	No	No	No	No/Unknown	Yes
239	≤3	＞80	Male	Others	Married	＞100	Grade II	Unknown	Unknown	T3	N0	No	No	Yes	No	No/Unknown	No/Unknown
240	≤3	61~80	Male	White	Married	51~100	Grade I	Negative	Unknown	T1	N0	Yes	No	Yes	No	No/Unknown	No/Unknown
241	＞3	＞80	Male	White	Married	51~100	Grade III	Positive	Ishak 0-4	T1	N0	Yes	No	No	No	Yes	Yes
242	≤3	61~80	Male	White	Widowed	51~100	Unknown	Positive	Ishak 0-4	T3	N0	No	No	No	No	No/Unknown	Yes
243	≤3	41~60	Male	Black	Married	＞100	Unknown	Positive	Unknown	T3	N1	No	No	No	No	No/Unknown	No/Unknown
244	＞3	61~80	Male	White	Unmarried	51~100	Unknown	Negative	Ishak 5-6	T3	N0	Yes	No	No	No	Yes	No/Unknown
245	≤3	61~80	Male	Others	Divorced	＞100	Unknown	Negative	Ishak 5-6	T3	N0	No	No	No	No	No/Unknown	No/Unknown
246	＞3	61~80	Female	Others	Married	51~100	Grade III	Negative	Unknown	T4	N0	No	No	No	Lobectomy	No/Unknown	No/Unknown
247	≤3	41~60	Male	White	Unmarried	＞100	Unknown	Positive	Unknown	T3	N0	No	No	Yes	No	No/Unknown	No/Unknown
248	≤3	61~80	Female	White	Divorced	Unknown	Unknown	Positive	Unknown	T3	N0	Yes	No	Yes	No	No/Unknown	Yes
249	≤3	61~80	Female	White	Married	51~100	Grade I	Negative	Unknown	T4	N0	No	No	Yes	No	No/Unknown	Yes
250	＞3	61~80	Male	White	Unmarried	51~100	Unknown	Negative	Unknown	T3	N1	No	No	No	No	No/Unknown	Yes
251	≤3	＞80	Female	White	Widowed	Unknown	Unknown	Unknown	Unknown	TX	N0	No	No	No	No	No/Unknown	No/Unknown
252	≤3	41~60	Female	Others	Married	＞100	Grade II	Positive	Ishak 0-4	T3	N0	No	No	No	No	No/Unknown	No/Unknown
253	≤3	41~60	Male	Others	Unmarried	51~100	Unknown	Positive	Ishak 0-4	T3	N0	No	No	No	No	No/Unknown	No/Unknown
254	≤3	＞80	Male	White	Widowed	Unknown	Unknown	Positive	Unknown	TX	N0	No	No	Yes	No	No/Unknown	No/Unknown
255	≤3	61~80	Male	Others	Married	Unknown	Unknown	Positive	Unknown	TX	NX	No	No	No	No	No/Unknown	No/Unknown
256	≤3	61~80	Female	Black	Unmarried	51~100	Unknown	Positive	Ishak 0-4	T2	N1	Yes	No	No	No	Yes	No/Unknown
257	≤3	61~80	Male	Others	Married	＞100	Unknown	Positive	Unknown	T3	N0	No	No	Yes	No	No/Unknown	No/Unknown
258	≤3	61~80	Female	Others	Widowed	21~50	Unknown	Negative	Ishak 5-6	T2	N0	No	No	Yes	No	No/Unknown	No/Unknown
259	＞3	61~80	Male	White	Widowed	Unknown	Grade II	Positive	Unknown	T1	N1	Yes	No	No	No	Yes	Yes
260	≤3	＞80	Male	Others	Married	＞100	Unknown	Positive	Unknown	T3	N0	Yes	No	Yes	No	No/Unknown	No/Unknown
261	≤3	41~60	Male	Black	Married	51~100	Unknown	Positive	Unknown	T4	N1	No	No	Yes	No	No/Unknown	No/Unknown
262	＞3	61~80	Male	Others	Married	51~100	Grade III	Negative	Unknown	T1	N1	No	No	No	No	No/Unknown	Yes
263	＞3	41~60	Male	Others	Married	＞100	Unknown	Positive	Unknown	T3	NX	No	No	Yes	No	No/Unknown	Yes
264	＞3	61~80	Male	Others	Married	Unknown	Unknown	Unknown	Unknown	TX	N0	Yes	No	No	No	No/Unknown	Yes
265	＞3	61~80	Male	White	Married	51~100	Unknown	Unknown	Ishak 5-6	T1	N0	No	No	Yes	No	Yes	No/Unknown
266	≤3	61~80	Male	Others	Married	51~100	Unknown	Positive	Ishak 5-6	T3	N0	Yes	No	No	No	No/Unknown	No/Unknown
267	≤3	41~60	Male	Others	Unmarried	Unknown	Unknown	Positive	Ishak 5-6	T4	N0	No	No	No	No	No/Unknown	No/Unknown
268	≤3	41~60	Male	White	Unmarried	Unknown	Unknown	Unknown	Unknown	TX	NX	No	No	Yes	No	No/Unknown	No/Unknown
269	≤3	61~80	Male	Black	Unmarried	＞100	Unknown	Unknown	Unknown	T3	N0	No	No	Yes	No	No/Unknown	No/Unknown
270	＞3	61~80	Female	White	Divorced	51~100	Grade I	Negative	Unknown	T3	N0	No	No	Yes	No	No/Unknown	No/Unknown
271	≤3	＞80	Male	Others	Married	51~100	Unknown	Negative	Unknown	T1	N0	No	Yes	No	No	No/Unknown	No/Unknown
272	＞3	41~60	Female	Others	Widowed	21~50	Unknown	Positive	Ishak 5-6	T3	N0	No	No	Yes	No	No/Unknown	Yes
273	＞3	41~60	Male	Others	Married	51~100	Unknown	Positive	Ishak 0-4	T3	N0	Yes	No	No	No	Yes	Yes
274	＞3	61~80	Male	White	Unmarried	51~100	Unknown	Positive	Unknown	T3	NX	Yes	No	No	No	Yes	Yes
275	＞3	41~60	Male	Others	Unmarried	21~50	Unknown	Negative	Ishak 5-6	T3	N0	No	No	Yes	No	No/Unknown	Yes
276	＞3	61~80	Male	White	Divorced	51~100	Unknown	Positive	Unknown	T3	NX	Unknown	Unknown	Unknown	No	No/Unknown	No/Unknown
277	≤3	＞80	Male	Others	Married	Unknown	Unknown	Positive	Unknown	TX	N0	Yes	No	No	No	Yes	Yes
278	＞3	61~80	Male	Black	Separated	51~100	Unknown	Positive	Ishak 5-6	T3	N0	Yes	No	No	No	Yes	No/Unknown
279	≤3	≤40	Male	Black	Unmarried	Unknown	Grade III	Positive	Unknown	TX	N0	No	No	Yes	No	No/Unknown	No/Unknown
280	≤3	61~80	Female	White	Divorced	51~100	Unknown	Unknown	Ishak 5-6	T3	N1	Unknown	No	Unknown	No	No/Unknown	No/Unknown
281	≤3	61~80	Male	Black	Unmarried	21~50	Unknown	Positive	Unknown	T2	N0	Yes	No	No	No	Yes	No/Unknown
282	≤3	61~80	Male	White	Unmarried	Unknown	Unknown	Positive	Ishak 5-6	T3	N0	No	No	Yes	No	No/Unknown	No/Unknown
283	≤3	＞80	Female	Others	Married	＞100	Unknown	Positive	Unknown	T1	N1	No	Yes	No	No	No/Unknown	No/Unknown
284	＞3	61~80	Male	White	Unmarried	51~100	Unknown	Unknown	Unknown	T3	N0	Yes	No	No	No	No/Unknown	Yes
285	＞3	41~60	Female	White	Married	51~100	Unknown	Positive	Unknown	T3	N0	No	No	Yes	No	No/Unknown	No/Unknown
286	≤3	61~80	Female	Black	Widowed	51~100	Unknown	Negative	Ishak 5-6	T3	N0	No	No	Yes	No	No/Unknown	No/Unknown
287	＞3	61~80	Male	White	Married	Unknown	Unknown	Negative	Ishak 5-6	TX	N1	No	No	Yes	No	No/Unknown	Yes
288	＞3	61~80	Male	White	Unmarried	≤20	Unknown	Positive	Unknown	T3	N1	No	Unknown	No	No	No/Unknown	Yes
289	＞3	61~80	Male	Black	Separated	51~100	Unknown	Positive	Unknown	T3	N0	Yes	No	No	No	Yes	Yes
290	＞3	61~80	Male	White	Unknown	21~50	Unknown	Positive	Unknown	T2	N0	No	No	No	No	No/Unknown	Yes
291	≤3	61~80	Male	Others	Divorced	21~50	Unknown	Positive	Ishak 5-6	T1	N0	No	No	No	No	No/Unknown	No/Unknown
292	＞3	61~80	Male	White	Unmarried	51~100	Unknown	Positive	Unknown	T3	N1	No	No	No	No	No/Unknown	Yes
293	≤3	41~60	Male	White	Married	＞100	Unknown	Positive	Unknown	TX	NX	No	No	Yes	No	No/Unknown	No/Unknown
294	≤3	41~60	Male	Others	Unmarried	51~100	Grade III	Positive	Ishak 5-6	T1	N0	No	No	No	No	No/Unknown	No/Unknown
295	≤3	41~60	Male	White	Married	51~100	Unknown	Positive	Ishak 5-6	T3	N0	No	No	No	No	Yes	No/Unknown
296	≤3	41~60	Male	Others	Married	＞100	Unknown	Positive	Ishak 5-6	T3	N0	Yes	No	Yes	No	No/Unknown	Yes
297	＞3	41~60	Male	White	Unmarried	51~100	Unknown	Positive	Unknown	T1	N0	Yes	No	No	No	Yes	Yes
298	≤3	＞80	Female	Others	Married	51~100	Unknown	Positive	Ishak 0-4	T4	N0	No	No	No	No	No/Unknown	No/Unknown
299	＞3	41~60	Male	Black	Unmarried	Unknown	Grade III	Positive	Unknown	T1	N0	No	No	No	No	No/Unknown	Yes
300	≤3	41~60	Male	Others	Married	51~100	Unknown	Positive	Unknown	T3	N0	No	No	Yes	No	No/Unknown	No/Unknown
301	≤3	61~80	Male	Black	Unmarried	51~100	Unknown	Unknown	Unknown	T3	N0	No	No	No	No	No/Unknown	No/Unknown
302	＞3	41~60	Male	Others	Unmarried	21~50	Unknown	Positive	Unknown	T3	N1	Yes	No	Yes	No	Yes	Yes
303	≤3	41~60	Male	White	Married	＞100	Unknown	Positive	Ishak 5-6	T4	N1	No	No	Yes	No	No/Unknown	No/Unknown
304	≤3	41~60	Male	Others	Married	＞100	Unknown	Positive	Ishak 5-6	T3	N0	No	No	Yes	No	No/Unknown	Yes
305	≤3	41~60	Male	Others	Married	＞100	Unknown	Positive	Ishak 5-6	T3	N1	No	Unknown	Yes	No	No/Unknown	No/Unknown
306	＞3	61~80	Male	White	Married	51~100	Unknown	Negative	Unknown	T1	N0	No	No	Yes	No	No/Unknown	No/Unknown
307	≤3	61~80	Female	Others	Widowed	＞100	Unknown	Positive	Unknown	T3	N0	No	No	Yes	No	No/Unknown	No/Unknown
308	＞3	61~80	Male	Black	Unknown	51~100	Grade II	Unknown	Unknown	T3	N0	No	No	Yes	No	No/Unknown	No/Unknown
309	≤3	41~60	Male	White	Married	51~100	Unknown	Positive	Unknown	T3	NX	No	No	Yes	No	No/Unknown	Yes
310	≤3	41~60	Male	White	Unmarried	21~50	Unknown	Positive	Unknown	T1	N0	No	No	Yes	No	No/Unknown	No/Unknown
311	＞3	61~80	Male	Others	Unmarried	Unknown	Unknown	Unknown	Unknown	TX	NX	Unknown	No	Unknown	No	No/Unknown	No/Unknown
312	＞3	61~80	Male	Others	Married	≤20	Unknown	Positive	Unknown	T3	N0	No	No	No	No	Yes	Yes
313	＞3	61~80	Male	Black	Divorced	21~50	Unknown	Positive	Ishak 0-4	T2	N1	No	No	No	No	No/Unknown	Yes
314	＞3	61~80	Male	Black	Married	51~100	Unknown	Negative	Unknown	T3	N1	No	No	No	No	No/Unknown	Yes
315	＞3	41~60	Male	Others	Married	＞100	Unknown	Positive	Unknown	T3	N0	No	No	Yes	No	No/Unknown	Yes
316	≤3	41~60	Male	Others	Unmarried	51~100	Unknown	Positive	Unknown	T3	NX	No	No	Yes	No	No/Unknown	No/Unknown
317	≤3	≤40	Male	Black	Unmarried	Unknown	Unknown	Unknown	Unknown	TX	N0	No	No	Yes	No	No/Unknown	No/Unknown
318	≤3	61~80	Male	White	Unmarried	Unknown	Grade III	Unknown	Unknown	T1	N0	No	No	Yes	No	No/Unknown	No/Unknown
319	≤3	61~80	Female	White	Widowed	Unknown	Unknown	Unknown	Unknown	T3	NX	Yes	No	Unknown	No	No/Unknown	No/Unknown
320	≤3	61~80	Female	White	Married	＞100	Grade II	Positive	Unknown	T1	N0	No	No	Yes	No	No/Unknown	Yes
321	＞3	61~80	Female	White	Widowed	Unknown	Unknown	Unknown	Ishak 5-6	TX	NX	Yes	No	No	No	No/Unknown	Yes
322	＞3	61~80	Male	White	Unknown	Unknown	Unknown	Positive	Unknown	TX	N1	Yes	No	No	No	Yes	Yes
323	≤3	61~80	Male	White	Divorced	Unknown	Grade II	Unknown	Unknown	T3	NX	No	No	Yes	No	No/Unknown	No/Unknown
324	≤3	41~60	Male	White	Married	＞100	Unknown	Unknown	Unknown	T3	N0	Yes	No	No	No	No/Unknown	No/Unknown
325	≤3	61~80	Male	White	Married	Unknown	Grade II	Positive	Unknown	TX	N0	No	No	No	No	No/Unknown	Yes
326	≤3	61~80	Male	White	Married	＞100	Unknown	Negative	Unknown	T1	N0	No	Yes	Yes	No	No/Unknown	No/Unknown
327	＞3	61~80	Male	White	Married	21~50	Grade III	Unknown	Unknown	T1	NX	No	No	No	Wedge resection	No/Unknown	No/Unknown
328	≤3	41~60	Male	White	Divorced	＞100	Unknown	Positive	Unknown	T3	N1	No	No	No	Local tumor destruction	No/Unknown	Yes
329	≤3	61~80	Male	White	Married	Unknown	Unknown	Unknown	Unknown	TX	N0	Yes	No	Yes	No	No/Unknown	No/Unknown
330	≤3	61~80	Male	White	Married	Unknown	Unknown	Positive	Unknown	TX	N0	No	No	Yes	No	No/Unknown	No/Unknown
331	＞3	61~80	Female	White	Unmarried	≤20	Grade III	Negative	Unknown	TX	N0	No	No	Yes	Local tumor destruction	No/Unknown	No/Unknown
332	＞3	61~80	Male	White	Unmarried	21~50	Unknown	Unknown	Unknown	T1	N0	No	No	No	No	No/Unknown	Yes
333	≤3	61~80	Male	White	Widowed	＞100	Grade III	Positive	Unknown	T3	N0	Yes	No	No	No	Yes	No/Unknown
334	≤3	61~80	Male	Black	Married	Unknown	Unknown	Unknown	Unknown	TX	NX	Yes	No	Yes	No	No/Unknown	No/Unknown
335	≤3	41~60	Male	White	Married	Unknown	Grade I	Unknown	Unknown	TX	N1	No	No	No	No	No/Unknown	No/Unknown
336	≤3	61~80	Male	Black	Unmarried	Unknown	Unknown	Positive	Ishak 5-6	T3	N0	No	No	Yes	No	No/Unknown	No/Unknown
337	＞3	41~60	Male	White	Unmarried	Unknown	Grade I	Positive	Unknown	T4	N1	No	No	No	No	No/Unknown	Yes
338	＞3	61~80	Male	Others	Separated	51~100	Unknown	Positive	Unknown	T3	N0	No	No	No	No	No/Unknown	No/Unknown
339	≤3	41~60	Male	White	Unmarried	21~50	Grade I	Positive	Ishak 5-6	T2	N0	No	No	No	No	No/Unknown	No/Unknown
340	≤3	61~80	Male	White	Married	≤20	Grade II	Positive	Unknown	T4	NX	No	No	Yes	No	No/Unknown	No/Unknown
341	＞3	41~60	Male	Black	Unmarried	＞100	Unknown	Negative	Unknown	T3	N0	No	No	No	No	No/Unknown	Yes
342	＞3	61~80	Female	White	Divorced	21~50	Unknown	Unknown	Unknown	T1	N1	No	No	No	No	No/Unknown	No/Unknown
343	≤3	41~60	Male	White	Unmarried	＞100	Unknown	Unknown	Unknown	T3	N0	No	No	Yes	Local tumor destruction	No/Unknown	Yes
344	＞3	61~80	Female	White	Unmarried	21~50	Unknown	Positive	Unknown	T2	N0	No	No	Yes	Local tumor destruction	No/Unknown	Yes
345	≤3	61~80	Male	White	Married	＞100	Grade I	Positive	Unknown	T4	N0	No	No	Yes	No	No/Unknown	No/Unknown
346	≤3	61~80	Male	White	Married	51~100	Grade III	Positive	Unknown	T3	N0	No	No	Yes	No	No/Unknown	Yes
347	≤3	41~60	Male	White	Unmarried	Unknown	Unknown	Positive	Unknown	TX	N0	No	No	Yes	No	No/Unknown	No/Unknown
348	＞3	61~80	Male	White	Married	＞100	Unknown	Unknown	Unknown	T3	NX	Unknown	No	Unknown	No	No/Unknown	Yes
349	≤3	61~80	Male	Others	Married	Unknown	Unknown	Positive	Unknown	T4	N0	No	No	Yes	No	No/Unknown	No/Unknown
350	＞3	61~80	Male	White	Married	21~50	Grade II	Positive	Ishak 0-4	T2	N1	No	No	No	No	No/Unknown	Yes
351	＞3	41~60	Female	White	Married	Unknown	Unknown	Negative	Unknown	T2	N1	Yes	Yes	Yes	No	No/Unknown	No/Unknown
352	≤3	41~60	Male	Black	Unmarried	21~50	Grade III	Positive	Unknown	T4	NX	No	No	Yes	No	No/Unknown	Yes
353	≤3	61~80	Male	White	Unmarried	≤20	Unknown	Positive	Unknown	T3	N1	No	No	No	No	No/Unknown	Yes
354	≤3	41~60	Male	White	Unmarried	51~100	Unknown	Positive	Unknown	T3	N1	No	No	Yes	No	No/Unknown	No/Unknown
355	＞3	61~80	Male	Black	Unmarried	51~100	Unknown	Positive	Unknown	T3	N0	Yes	No	Unknown	No	No/Unknown	Yes
356	≤3	41~60	Male	White	Unmarried	51~100	Unknown	Positive	Unknown	T3	N0	No	No	No	No	No/Unknown	No/Unknown
357	＞3	≤40	Male	Black	Unmarried	51~100	Grade II	Positive	Unknown	T3	N1	Yes	No	No	No	No/Unknown	Yes
358	≤3	41~60	Male	White	Unmarried	Unknown	Unknown	Positive	Unknown	TX	N1	No	No	No	No	No/Unknown	Yes
359	≤3	＞80	Female	White	Widowed	≤20	Unknown	Unknown	Unknown	T4	N0	No	No	Yes	No	No/Unknown	No/Unknown
360	≤3	41~60	Male	White	Unmarried	51~100	Unknown	Positive	Unknown	T3	N1	No	No	Yes	No	No/Unknown	No/Unknown
361	＞3	61~80	Female	White	Divorced	51~100	Unknown	Positive	Unknown	TX	NX	Yes	No	No	No	Yes	Yes
362	≤3	41~60	Female	White	Married	51~100	Grade III	Unknown	Unknown	T1	N1	Yes	No	Yes	No	No/Unknown	Yes
363	≤3	41~60	Male	White	Married	Unknown	Unknown	Positive	Unknown	TX	N1	No	No	No	No	No/Unknown	No/Unknown
364	＞3	41~60	Male	White	Unmarried	51~100	Grade II	Positive	Unknown	T3	N0	Yes	No	No	No	Yes	Yes
365	＞3	61~80	Male	White	Widowed	＞100	Grade II	Negative	Unknown	T3	NX	No	No	Unknown	Wedge resection	No/Unknown	No/Unknown
366	≤3	41~60	Male	White	Unmarried	51~100	Unknown	Positive	Unknown	T3	N0	No	No	Yes	No	No/Unknown	No/Unknown
367	＞3	61~80	Male	White	Divorced	51~100	Grade I	Positive	Unknown	T3	N1	No	No	No	No	No/Unknown	Yes
368	≤3	41~60	Male	White	Married	21~50	Grade III	Positive	Unknown	T3	N1	Yes	No	No	No	Yes	Yes
369	≤3	61~80	Male	White	Divorced	Unknown	Unknown	Positive	Unknown	TX	N1	No	Unknown	Unknown	No	No/Unknown	No/Unknown
370	≤3	41~60	Male	Black	Unknown	＞100	Unknown	Positive	Unknown	T3	N1	No	No	No	No	No/Unknown	Yes
371	≤3	41~60	Male	White	Married	＞100	Grade III	Unknown	Unknown	T3	N1	No	No	No	No	No/Unknown	No/Unknown
372	＞3	41~60	Male	White	Married	51~100	Unknown	Negative	Unknown	T3	N0	Yes	No	No	No	No/Unknown	Yes
373	＞3	41~60	Male	White	Married	21~50	Grade III	Positive	Unknown	T2	N0	No	No	No	Local tumor destruction	No/Unknown	Yes
374	＞3	61~80	Male	Black	Unmarried	＞100	Unknown	Positive	Unknown	T4	N0	No	No	No	No	No/Unknown	No/Unknown
375	≤3	41~60	Male	White	Unmarried	51~100	Unknown	Negative	Unknown	T1	N1	No	No	No	No	No/Unknown	Yes
376	≤3	41~60	Male	Black	Married	21~50	Grade II	Unknown	Unknown	T3	N0	Yes	No	No	No	Yes	No/Unknown
377	＞3	61~80	Male	White	Unmarried	＞100	Grade II	Positive	Unknown	T3	N0	No	No	No	No	No/Unknown	No/Unknown
378	≤3	＞80	Female	White	Divorced	Unknown	Grade III	Positive	Unknown	TX	N0	Yes	No	No	No	Yes	No/Unknown
379	≤3	41~60	Male	White	Unmarried	Unknown	Unknown	Positive	Unknown	T3	N1	No	No	Yes	No	No/Unknown	No/Unknown
380	≤3	41~60	Male	White	Unmarried	21~50	Unknown	Positive	Unknown	T4	N1	No	No	No	No	No/Unknown	No/Unknown
381	≤3	61~80	Male	White	Married	Unknown	Unknown	Positive	Unknown	T3	N1	No	No	No	No	No/Unknown	Yes
382	≤3	41~60	Male	White	Married	21~50	Unknown	Positive	Unknown	T2	N0	No	No	No	No	No/Unknown	No/Unknown
383	≤3	41~60	Male	White	Married	＞100	Grade III	Positive	Unknown	T3	N1	No	No	Yes	No	No/Unknown	Yes
384	≤3	61~80	Female	White	Divorced	21~50	Unknown	Unknown	Unknown	T1	N1	No	No	Yes	No	No/Unknown	Yes
385	＞3	41~60	Female	White	Unmarried	Unknown	Unknown	Unknown	Unknown	TX	NX	No	Yes	Unknown	No	Yes	No/Unknown
386	≤3	61~80	Male	White	Married	Unknown	Grade I	Positive	Ishak 5-6	T3	N1	No	No	No	No	No/Unknown	No/Unknown
387	≤3	61~80	Male	White	Married	51~100	Unknown	Unknown	Unknown	T4	N0	No	No	No	No	No/Unknown	Yes
388	＞3	＞80	Male	White	Married	＞100	Unknown	Positive	Unknown	T4	N0	Yes	No	No	No	No/Unknown	Yes
389	＞3	61~80	Male	White	Unmarried	51~100	Unknown	Positive	Unknown	T3	N0	Yes	No	No	No	Yes	Yes
390	≤3	61~80	Male	White	Married	＞100	Grade II	Unknown	Ishak 0-4	T3	N1	Yes	No	No	No	Yes	Yes
391	＞3	41~60	Male	White	Married	Unknown	Unknown	Positive	Ishak 5-6	TX	N0	No	No	No	No	No/Unknown	Yes
392	≤3	61~80	Male	White	Married	Unknown	Unknown	Positive	Unknown	TX	N0	Yes	No	No	No	No/Unknown	No/Unknown
393	≤3	41~60	Male	Black	Married	21~50	Unknown	Positive	Unknown	T1	N0	Yes	No	No	No	No/Unknown	No/Unknown
394	≤3	61~80	Male	White	Married	≤20	Grade II	Positive	Unknown	T1	N0	Yes	No	No	No	Yes	No/Unknown
395	＞3	61~80	Male	White	Married	51~100	Grade I	Positive	Unknown	T1	N0	No	No	Yes	No	No/Unknown	Yes
396	≤3	＞80	Female	White	Widowed	≤20	Unknown	Positive	Unknown	T2	N1	Yes	No	Yes	No	No/Unknown	No/Unknown
397	≤3	41~60	Male	White	Unmarried	21~50	Grade II	Positive	Unknown	TX	N1	Yes	Unknown	Yes	No	No/Unknown	No/Unknown
398	≤3	61~80	Male	White	Divorced	21~50	Unknown	Positive	Unknown	T2	N0	Yes	No	Yes	No	Yes	No/Unknown
399	＞3	＞80	Male	Black	Unmarried	51~100	Grade III	Unknown	Unknown	T3	N0	No	Yes	No	No	No/Unknown	No/Unknown
400	≤3	61~80	Male	White	Married	Unknown	Unknown	Positive	Unknown	T1	NX	No	No	Yes	No	No/Unknown	No/Unknown
401	≤3	61~80	Female	White	Widowed	Unknown	Unknown	Positive	Unknown	TX	N1	No	No	Yes	No	No/Unknown	No/Unknown
402	≤3	41~60	Male	White	Unmarried	21~50	Unknown	Positive	Unknown	T3	N1	Yes	No	No	No	Yes	No/Unknown
403	≤3	41~60	Male	White	Married	51~100	Unknown	Positive	Unknown	T3	N1	No	No	No	No	No/Unknown	No/Unknown
404	＞3	61~80	Male	White	Separated	21~50	Grade II	Negative	Ishak 0-4	T1	N0	No	No	No	Local tumor destruction	No/Unknown	No/Unknown
405	≤3	41~60	Male	White	Unmarried	51~100	Grade III	Negative	Unknown	T3	N1	Yes	No	Yes	No	Yes	No/Unknown
406	≤3	61~80	Male	Others	Married	51~100	Unknown	Positive	Unknown	T3	N1	No	No	Yes	No	No/Unknown	Yes
407	≤3	61~80	Male	Black	Unmarried	＞100	Unknown	Positive	Unknown	T3	N0	No	No	Yes	No	No/Unknown	No/Unknown
408	≤3	61~80	Male	White	Married	51~100	Unknown	Positive	Unknown	T3	N1	No	No	No	No	No/Unknown	No/Unknown
409	≤3	41~60	Male	White	Divorced	Unknown	Unknown	Positive	Unknown	T1	NX	No	No	Yes	No	No/Unknown	No/Unknown
410	＞3	41~60	Male	White	Unmarried	21~50	Unknown	Positive	Unknown	T1	N0	No	Yes	No	No	No/Unknown	No/Unknown
411	≤3	41~60	Male	White	Unmarried	Unknown	Unknown	Unknown	Unknown	TX	N0	Yes	No	Yes	No	No/Unknown	Yes
412	＞3	41~60	Male	White	Married	≤20	Unknown	Positive	Unknown	T1	N1	No	No	No	Local tumor destruction	No/Unknown	No/Unknown
413	＞3	41~60	Female	White	Married	51~100	Grade II	Positive	Unknown	T3	N0	No	No	No	No	No/Unknown	Yes
414	＞3	61~80	Male	White	Divorced	21~50	Grade I	Positive	Unknown	T2	N1	No	No	No	No	No/Unknown	Yes
415	＞3	41~60	Female	White	Married	Unknown	Unknown	Unknown	Unknown	T4	N0	No	No	Yes	No	No/Unknown	Yes
416	＞3	41~60	Male	Black	Unmarried	Unknown	Unknown	Positive	Unknown	TX	N1	Yes	No	Yes	No	Yes	Yes
417	≤3	61~80	Male	White	Unmarried	51~100	Unknown	Positive	Unknown	T3	NX	No	No	Yes	No	No/Unknown	No/Unknown
418	＞3	41~60	Male	Black	Married	＞100	Unknown	Positive	Unknown	T4	N0	No	No	No	Local tumor destruction	No/Unknown	Yes
419	≤3	41~60	Male	White	Divorced	Unknown	Grade IV	Unknown	Unknown	T1	N1	No	No	No	No	No/Unknown	No/Unknown
420	≤3	41~60	Male	Black	Unknown	21~50	Unknown	Positive	Unknown	T2	N0	Yes	No	No	No	No/Unknown	No/Unknown
421	＞3	41~60	Male	White	Married	21~50	Grade II	Positive	Ishak 5-6	T2	N0	No	No	Yes	No	No/Unknown	Yes
422	≤3	41~60	Male	White	Unmarried	51~100	Grade III	Positive	Unknown	T3	N1	No	No	No	No	No/Unknown	Yes
423	≤3	61~80	Male	Black	Married	≤20	Unknown	Positive	Unknown	T1	N0	No	No	No	No	No/Unknown	Yes
424	＞3	61~80	Female	White	Married	≤20	Unknown	Positive	Unknown	T3	N0	No	No	No	No	No/Unknown	No/Unknown
425	＞3	41~60	Female	Black	Unmarried	＞100	Grade III	Positive	Unknown	T3	N0	Yes	No	No	Lobectomy	No/Unknown	No/Unknown
426	＞3	＞80	Female	White	Widowed	Unknown	Grade II	Unknown	Unknown	T4	N0	No	No	No	No	No/Unknown	No/Unknown
427	≤3	＞80	Male	White	Widowed	Unknown	Unknown	Unknown	Unknown	TX	N1	No	No	No	No	No/Unknown	No/Unknown
428	≤3	41~60	Male	Black	Divorced	51~100	Unknown	Positive	Ishak 5-6	T3	N0	Yes	No	No	No	No/Unknown	No/Unknown
429	≤3	41~60	Male	White	Married	21~50	Grade II	Positive	Ishak 0-4	T2	N1	No	No	No	No	No/Unknown	No/Unknown
430	≤3	41~60	Male	White	Divorced	Unknown	Unknown	Positive	Unknown	T3	N1	Unknown	Unknown	Unknown	No	No/Unknown	No/Unknown
431	≤3	61~80	Male	White	Married	21~50	Unknown	Positive	Unknown	T1	N1	No	No	No	No	No/Unknown	No/Unknown
432	＞3	＞80	Male	White	Married	51~100	Unknown	Negative	Ishak 0-4	T1	N0	Yes	No	No	No	No/Unknown	Yes
433	≤3	61~80	Male	White	Divorced	Unknown	Unknown	Positive	Unknown	T3	N0	No	No	No	No	Yes	Yes
434	＞3	61~80	Female	White	Married	≤20	Grade III	Positive	Unknown	T1	N0	No	No	No	Wedge resection	No/Unknown	No/Unknown
435	＞3	61~80	Female	Black	Divorced	51~100	Grade II	Unknown	Ishak 5-6	T3	N0	Yes	No	No	Local tumor destruction	No/Unknown	Yes
436	≤3	61~80	Female	White	Married	21~50	Unknown	Positive	Unknown	T2	N0	No	No	Yes	No	No/Unknown	Yes
437	≤3	61~80	Male	Others	Married	＞100	Unknown	Positive	Unknown	T3	N0	Yes	No	Yes	No	No/Unknown	No/Unknown
438	＞3	61~80	Male	White	Married	51~100	Unknown	Positive	Unknown	T4	N1	No	No	Yes	Local tumor destruction	No/Unknown	Yes
439	≤3	61~80	Male	White	Unmarried	Unknown	Unknown	Positive	Unknown	T3	N0	No	No	Yes	No	No/Unknown	No/Unknown
440	≤3	41~60	Male	Others	Married	51~100	Unknown	Positive	Unknown	T3	N0	No	No	Yes	No	No/Unknown	Yes
441	≤3	41~60	Male	White	Unmarried	Unknown	Unknown	Positive	Unknown	TX	N0	No	No	Yes	No	No/Unknown	No/Unknown
442	≤3	41~60	Male	White	Unmarried	51~100	Unknown	Unknown	Unknown	T4	N0	No	No	Yes	No	No/Unknown	No/Unknown
443	＞3	61~80	Male	White	Married	51~100	Unknown	Positive	Unknown	T1	N0	No	No	No	No	No/Unknown	Yes
444	≤3	61~80	Male	Black	Divorced	Unknown	Unknown	Positive	Unknown	TX	N0	Yes	No	No	No	No/Unknown	No/Unknown
445	≤3	61~80	Female	Black	Divorced	Unknown	Grade II	Unknown	Unknown	TX	N0	No	No	No	No	No/Unknown	Yes
446	≤3	＞80	Male	White	Married	＞100	Unknown	Negative	Unknown	T3	N1	No	No	No	No	No/Unknown	No/Unknown
447	＞3	61~80	Male	Others	Married	51~100	Grade III	Positive	Unknown	TX	N1	Unknown	Unknown	Yes	No	No/Unknown	No/Unknown
448	≤3	61~80	Male	Others	Married	Unknown	Grade II	Positive	Unknown	TX	N1	Yes	No	No	No	No/Unknown	No/Unknown
449	≤3	41~60	Male	White	Unmarried	51~100	Grade III	Positive	Unknown	T4	N1	No	No	Yes	No	No/Unknown	No/Unknown
450	≤3	≤40	Female	White	Unmarried	51~100	Unknown	Unknown	Unknown	T3	N1	Yes	No	Yes	No	No/Unknown	Yes
451	≤3	61~80	Male	White	Divorced	21~50	Grade III	Positive	Unknown	T2	N1	Yes	No	No	No	Yes	Yes
452	＞3	61~80	Male	White	Separated	Unknown	Unknown	Unknown	Unknown	TX	NX	Unknown	Unknown	Yes	No	No/Unknown	No/Unknown
453	≤3	61~80	Female	White	Married	≤20	Grade IV	Unknown	Unknown	T3	N0	No	No	No	No	No/Unknown	Yes
454	＞3	61~80	Male	White	Married	51~100	Grade III	Positive	Unknown	T1	N0	Yes	Yes	No	No	Yes	Yes
455	≤3	61~80	Male	Others	Widowed	＞100	Unknown	Positive	Unknown	T3	NX	No	No	Yes	No	No/Unknown	Yes
456	≤3	61~80	Male	White	Married	Unknown	Grade II	Positive	Unknown	TX	N1	No	No	Yes	No	No/Unknown	Yes
457	≤3	＞80	Female	White	Widowed	Unknown	Unknown	Positive	Unknown	TX	NX	No	No	Yes	No	No/Unknown	No/Unknown
458	≤3	41~60	Male	White	Divorced	21~50	Unknown	Unknown	Unknown	T4	N0	Yes	No	Yes	No	Yes	No/Unknown
459	＞3	61~80	Male	Others	Divorced	Unknown	Grade I	Unknown	Unknown	TX	N0	No	No	No	No	No/Unknown	Yes
460	≤3	61~80	Male	White	Married	Unknown	Grade II	Unknown	Unknown	TX	N0	No	No	Yes	No	No/Unknown	No/Unknown
461	≤3	61~80	Male	White	Married	＞100	Unknown	Positive	Unknown	T4	N1	No	No	No	No	No/Unknown	Yes
462	≤3	61~80	Male	White	Married	21~50	Unknown	Unknown	Unknown	T2	N0	No	No	No	No	No/Unknown	Yes
463	＞3	61~80	Male	White	Married	＞100	Unknown	Positive	Unknown	T3	N0	Yes	No	No	No	Yes	Yes
464	≤3	41~60	Male	Black	Married	51~100	Unknown	Negative	Unknown	T3	N0	No	No	Yes	No	No/Unknown	No/Unknown
465	＞3	61~80	Female	White	Unmarried	51~100	Grade II	Positive	Unknown	T3	N0	Yes	No	No	No	Yes	Yes
466	＞3	61~80	Male	Black	Unmarried	＞100	Grade II	Positive	Unknown	T3	N0	No	No	No	No	No/Unknown	Yes
467	＞3	61~80	Male	Black	Widowed	51~100	Unknown	Positive	Unknown	T3	N0	No	No	No	No	No/Unknown	Yes
468	≤3	61~80	Male	White	Married	51~100	Unknown	Positive	Ishak 0-4	T3	N0	No	No	Yes	No	No/Unknown	Yes
469	≤3	41~60	Male	Black	Unmarried	＞100	Unknown	Positive	Unknown	TX	NX	No	No	No	No	No/Unknown	No/Unknown
470	≤3	61~80	Male	Black	Married	Unknown	Unknown	Positive	Unknown	TX	N0	Yes	No	No	No	No/Unknown	No/Unknown
471	＞3	41~60	Male	White	Unmarried	Unknown	Unknown	Positive	Unknown	TX	N0	No	No	No	No	No/Unknown	Yes
472	≤3	61~80	Male	White	Widowed	21~50	Grade I	Positive	Unknown	T2	N0	Yes	No	No	No	No/Unknown	No/Unknown
473	＞3	＞80	Male	White	Married	＞100	Unknown	Positive	Unknown	T2	NX	Yes	No	Yes	No	No/Unknown	No/Unknown
474	＞3	61~80	Male	White	Unmarried	51~100	Unknown	Positive	Unknown	T3	N0	Yes	No	No	No	Yes	Yes
475	≤3	61~80	Male	White	Married	51~100	Unknown	Positive	Ishak 5-6	T3	N0	No	No	No	No	No/Unknown	No/Unknown
476	≤3	61~80	Male	White	Married	＞100	Unknown	Negative	Unknown	T3	N1	No	No	No	No	Yes	No/Unknown
477	≤3	61~80	Male	White	Widowed	Unknown	Unknown	Positive	Unknown	T3	N1	No	No	Yes	No	No/Unknown	No/Unknown
478	≤3	61~80	Male	White	Married	＞100	Unknown	Unknown	Unknown	T1	N0	No	No	Yes	No	No/Unknown	Yes
479	≤3	61~80	Male	Black	Unmarried	＞100	Unknown	Positive	Unknown	T3	N1	Yes	No	No	No	Yes	No/Unknown
480	≤3	61~80	Male	White	Married	＞100	Unknown	Positive	Unknown	T3	N0	No	No	Yes	No	No/Unknown	No/Unknown
481	≤3	61~80	Male	White	Married	21~50	Unknown	Positive	Unknown	T2	N0	No	No	Yes	No	No/Unknown	No/Unknown
482	≤3	41~60	Male	White	Unmarried	≤20	Unknown	Positive	Unknown	T2	N0	No	No	No	No	No/Unknown	Yes
483	≤3	61~80	Male	White	Unmarried	＞100	Unknown	Positive	Unknown	T3	N0	No	No	Yes	No	No/Unknown	No/Unknown
484	＞3	41~60	Female	Black	Divorced	51~100	Unknown	Positive	Unknown	T3	N1	No	No	No	No	No/Unknown	Yes
485	＞3	41~60	Male	Black	Unmarried	51~100	Grade II	Unknown	Unknown	T4	N1	Unknown	Unknown	Unknown	No	No/Unknown	No/Unknown
486	≤3	41~60	Male	White	Unmarried	Unknown	Unknown	Unknown	Unknown	TX	NX	Yes	No	No	No	No/Unknown	No/Unknown
487	＞3	61~80	Male	White	Married	51~100	Unknown	Positive	Ishak 5-6	T4	N0	Yes	No	Yes	No	No/Unknown	Yes
488	＞3	＞80	Male	White	Married	＞100	Grade I	Positive	Unknown	T3	N1	No	No	No	No	No/Unknown	Yes
489	＞3	41~60	Male	White	Married	21~50	Unknown	Unknown	Ishak 5-6	T1	N0	No	No	No	No	No/Unknown	Yes
490	＞3	61~80	Male	Black	Unmarried	≤20	Unknown	Unknown	Unknown	T1	N0	Yes	No	Yes	No	Yes	Yes
491	＞3	41~60	Male	White	Married	21~50	Unknown	Negative	Ishak 5-6	T2	N1	No	No	No	No	No/Unknown	Yes
492	≤3	61~80	Male	White	Unknown	＞100	Grade II	Negative	Unknown	T3	N1	No	No	Yes	No	No/Unknown	Yes
493	≤3	41~60	Female	White	Unmarried	51~100	Grade II	Positive	Ishak 5-6	TX	N0	No	No	No	No	No/Unknown	No/Unknown
494	＞3	61~80	Male	Others	Married	51~100	Grade I	Positive	Ishak 0-4	T1	N0	No	No	Yes	No	Yes	Yes
495	≤3	61~80	Male	White	Married	Unknown	Grade III	Positive	Unknown	T1	N1	Yes	No	No	No	No/Unknown	No/Unknown
496	＞3	61~80	Female	Black	Divorced	21~50	Unknown	Negative	Ishak 5-6	T2	N0	Yes	No	No	No	Yes	Yes
497	≤3	41~60	Female	Black	Unknown	Unknown	Unknown	Unknown	Unknown	TX	N0	No	No	Yes	No	No/Unknown	No/Unknown
498	≤3	41~60	Female	White	Unmarried	Unknown	Unknown	Positive	Unknown	T3	N0	No	No	Yes	No	No/Unknown	No/Unknown
499	≤3	61~80	Male	White	Widowed	＞100	Grade II	Positive	Unknown	T3	N0	No	No	No	No	No/Unknown	No/Unknown
500	＞3	＞80	Male	White	Married	21~50	Grade II	Negative	Ishak 5-6	T1	N0	No	No	Yes	No	No/Unknown	Yes
501	≤3	＞80	Male	White	Married	51~100	Grade I	Positive	Unknown	T3	N0	Yes	No	No	No	No/Unknown	No/Unknown
502	≤3	61~80	Male	White	Married	＞100	Unknown	Positive	Unknown	T3	N1	No	No	No	No	Yes	Yes
503	＞3	61~80	Male	White	Married	Unknown	Unknown	Unknown	Unknown	TX	NX	Yes	No	No	No	Yes	No/Unknown
504	≤3	61~80	Female	White	Divorced	Unknown	Unknown	Positive	Unknown	T1	N0	No	No	No	No	No/Unknown	No/Unknown
505	＞3	61~80	Female	Black	Married	51~100	Unknown	Negative	Ishak 5-6	T1	N0	No	No	Yes	No	No/Unknown	No/Unknown
506	≤3	61~80	Male	White	Married	51~100	Unknown	Positive	Unknown	T3	N0	Unknown	No	Yes	No	No/Unknown	Yes
507	≤3	61~80	Male	White	Unmarried	＞100	Unknown	Positive	Ishak 5-6	T1	N1	No	No	No	No	No/Unknown	No/Unknown
508	＞3	61~80	Male	White	Married	51~100	Grade III	Positive	Unknown	T1	N0	Yes	No	No	No	Yes	Yes
509	＞3	＞80	Male	Black	Divorced	21~50	Grade II	Positive	Unknown	T1	N0	Unknown	Unknown	Unknown	No	No/Unknown	No/Unknown
510	≤3	61~80	Male	White	Married	Unknown	Grade III	Positive	Unknown	TX	N1	No	No	Yes	No	Yes	No/Unknown
511	≤3	61~80	Male	White	Married	51~100	Grade II	Positive	Unknown	T3	N0	No	No	Yes	No	No/Unknown	Yes
512	≤3	61~80	Male	White	Divorced	21~50	Grade II	Negative	Unknown	T3	N1	No	No	No	No	No/Unknown	No/Unknown
513	≤3	61~80	Male	White	Married	＞100	Unknown	Positive	Unknown	T3	N0	No	No	No	No	No/Unknown	Yes
514	≤3	61~80	Male	Black	Married	21~50	Unknown	Unknown	Unknown	T2	N0	No	No	Yes	No	No/Unknown	No/Unknown
515	≤3	61~80	Male	Black	Married	Unknown	Unknown	Positive	Unknown	T3	N0	No	No	Yes	No	No/Unknown	No/Unknown
516	≤3	61~80	Male	White	Married	＞100	Unknown	Positive	Unknown	T1	N1	No	No	No	No	No/Unknown	No/Unknown
517	≤3	41~60	Male	White	Unmarried	51~100	Unknown	Negative	Unknown	T3	N0	No	No	Yes	No	No/Unknown	No/Unknown
518	＞3	61~80	Male	White	Married	51~100	Grade II	Positive	Unknown	T3	N0	No	Yes	No	No	Yes	Yes
519	≤3	41~60	Male	White	Married	Unknown	Unknown	Positive	Ishak 5-6	T1	NX	Yes	Yes	No	No	No/Unknown	No/Unknown
520	≤3	＞80	Male	White	Widowed	51~100	Unknown	Positive	Unknown	T1	N0	No	No	No	No	No/Unknown	Yes
521	＞3	61~80	Male	White	Married	Unknown	Unknown	Unknown	Ishak 5-6	T3	N0	No	No	No	No	No/Unknown	Yes
522	≤3	61~80	Male	Black	Married	＞100	Grade II	Positive	Unknown	T3	NX	No	No	Yes	No	No/Unknown	No/Unknown
523	≤3	61~80	Male	White	Divorced	51~100	Unknown	Unknown	Ishak 5-6	T3	N0	No	Yes	No	No	No/Unknown	No/Unknown
524	≤3	61~80	Female	Black	Divorced	21~50	Unknown	Positive	Unknown	T2	N0	No	No	No	No	No/Unknown	No/Unknown
525	≤3	61~80	Male	White	Unmarried	21~50	Grade II	Negative	Unknown	T2	N1	Yes	Yes	No	No	No/Unknown	No/Unknown
526	≤3	61~80	Male	White	Widowed	Unknown	Unknown	Unknown	Unknown	T1	N0	No	No	No	No	No/Unknown	No/Unknown
527	＞3	61~80	Male	White	Unmarried	51~100	Unknown	Positive	Unknown	T1	N0	No	No	Yes	No	No/Unknown	Yes
528	＞3	41~60	Male	Black	Divorced	Unknown	Grade II	Positive	Unknown	TX	NX	No	No	Yes	No	No/Unknown	No/Unknown
529	＞3	61~80	Male	Black	Widowed	21~50	Grade II	Positive	Unknown	T2	N1	No	No	No	No	No/Unknown	Yes
530	≤3	41~60	Male	Black	Unmarried	51~100	Unknown	Positive	Unknown	T3	NX	Yes	No	Yes	No	No/Unknown	No/Unknown
531	≤3	41~60	Male	Black	Unmarried	Unknown	Grade III	Positive	Unknown	TX	N0	Yes	No	No	No	No/Unknown	No/Unknown
532	≤3	41~60	Male	Black	Unmarried	＞100	Grade I	Unknown	Unknown	T1	N0	No	No	Yes	No	No/Unknown	Yes
533	≤3	61~80	Male	White	Married	21~50	Unknown	Negative	Ishak 5-6	T1	N1	No	No	No	No	No/Unknown	No/Unknown
534	≤3	61~80	Female	Black	Widowed	21~50	Grade III	Positive	Ishak 5-6	T2	N0	No	No	Yes	No	No/Unknown	No/Unknown
535	＞3	41~60	Male	Black	Unmarried	51~100	Unknown	Positive	Unknown	T3	NX	Yes	No	Yes	No	No/Unknown	No/Unknown
536	≤3	41~60	Male	Black	Unmarried	Unknown	Unknown	Positive	Unknown	TX	NX	No	No	Yes	No	No/Unknown	Yes
537	≤3	41~60	Female	Black	Divorced	＞100	Unknown	Positive	Ishak 5-6	T3	NX	Yes	No	No	No	Yes	No/Unknown
538	≤3	61~80	Male	Black	Separated	Unknown	Grade III	Positive	Unknown	T3	N0	No	No	No	No	No/Unknown	No/Unknown
539	≤3	41~60	Male	Black	Unmarried	51~100	Unknown	Positive	Unknown	T3	N0	No	No	No	No	No/Unknown	No/Unknown
540	≤3	＞80	Male	White	Married	＞100	Grade IV	Positive	Unknown	T3	NX	Yes	No	No	No	No/Unknown	No/Unknown
541	≤3	41~60	Male	White	Unmarried	Unknown	Unknown	Unknown	Unknown	TX	NX	Unknown	Unknown	Unknown	No	No/Unknown	No/Unknown
542	≤3	61~80	Female	Black	Unmarried	≤20	Grade II	Unknown	Unknown	T2	N0	Yes	No	No	No	No/Unknown	No/Unknown
543	＞3	41~60	Male	Black	Unmarried	Unknown	Grade II	Positive	Unknown	T4	N0	No	No	Yes	No	No/Unknown	Yes
544	＞3	41~60	Male	White	Married	21~50	Unknown	Negative	Ishak 0-4	T2	N0	No	No	No	No	No/Unknown	No/Unknown
545	≤3	61~80	Female	Black	Widowed	Unknown	Grade III	Positive	Ishak 5-6	TX	N1	No	No	No	No	No/Unknown	No/Unknown
546	≤3	61~80	Male	White	Unmarried	＞100	Grade II	Positive	Unknown	T3	N0	Yes	No	No	No	No/Unknown	No/Unknown
547	≤3	61~80	Female	Black	Unmarried	51~100	Unknown	Positive	Unknown	T3	N0	No	No	Yes	No	No/Unknown	No/Unknown
548	≤3	61~80	Male	White	Married	Unknown	Grade III	Positive	Ishak 5-6	TX	N0	Yes	No	No	No	No/Unknown	Yes
549	＞3	≤40	Male	Others	Unmarried	51~100	Unknown	Positive	Unknown	T3	N0	Yes	No	No	No	No/Unknown	Yes
550	≤3	61~80	Female	Black	Married	Unknown	Unknown	Unknown	Unknown	TX	NX	Yes	Yes	Yes	No	No/Unknown	No/Unknown
551	＞3	61~80	Male	White	Married	＞100	Unknown	Positive	Ishak 5-6	T3	N0	Yes	No	Yes	No	No/Unknown	Yes
552	≤3	41~60	Male	Black	Divorced	≤20	Unknown	Positive	Ishak 5-6	T2	N1	No	No	No	No	No/Unknown	No/Unknown
553	≤3	61~80	Male	Others	Divorced	＞100	Unknown	Positive	Ishak 5-6	T3	N1	No	No	Yes	No	No/Unknown	Yes
554	≤3	61~80	Male	White	Married	Unknown	Grade II	Positive	Unknown	TX	N0	No	No	Yes	No	No/Unknown	No/Unknown
555	＞3	41~60	Male	White	Married	21~50	Unknown	Negative	Ishak 5-6	T3	N0	No	No	No	No	No/Unknown	Yes
556	≤3	61~80	Female	Black	Divorced	51~100	Unknown	Positive	Ishak 5-6	T3	N0	No	No	No	No	No/Unknown	No/Unknown
557	≤3	61~80	Female	White	Married	Unknown	Unknown	Positive	Unknown	TX	N0	No	No	Yes	No	No/Unknown	No/Unknown
558	≤3	61~80	Male	White	Divorced	21~50	Unknown	Positive	Unknown	T2	N0	No	No	Yes	No	No/Unknown	No/Unknown
559	≤3	41~60	Male	White	Married	Unknown	Unknown	Unknown	Unknown	TX	N0	Unknown	Unknown	Unknown	No	No/Unknown	No/Unknown
560	≤3	41~60	Male	White	Unmarried	51~100	Unknown	Positive	Ishak 5-6	T3	N0	No	No	Yes	No	No/Unknown	Yes
561	≤3	61~80	Male	White	Married	51~100	Unknown	Positive	Unknown	T3	N0	No	No	No	No	No/Unknown	No/Unknown
562	＞3	61~80	Male	Black	Divorced	51~100	Grade II	Positive	Ishak 5-6	T3	N0	Yes	No	No	No	No/Unknown	Yes
563	≤3	41~60	Male	Black	Married	21~50	Unknown	Positive	Unknown	T2	N0	Yes	No	No	No	No/Unknown	No/Unknown
564	≤3	61~80	Male	White	Married	Unknown	Unknown	Positive	Unknown	TX	N0	Unknown	Unknown	Unknown	No	No/Unknown	No/Unknown
565	≤3	41~60	Male	White	Unmarried	21~50	Unknown	Unknown	Unknown	T2	N0	No	No	Yes	No	No/Unknown	No/Unknown
566	＞3	41~60	Female	White	Married	Unknown	Unknown	Unknown	Unknown	TX	NX	Yes	No	No	No	Yes	No/Unknown
567	≤3	61~80	Male	White	Divorced	Unknown	Unknown	Unknown	Ishak 5-6	TX	NX	Unknown	Unknown	Unknown	No	No/Unknown	No/Unknown
568	＞3	41~60	Male	White	Married	Unknown	Unknown	Unknown	Ishak 5-6	TX	NX	Unknown	Unknown	Unknown	No	No/Unknown	No/Unknown
569	≤3	41~60	Female	White	Married	Unknown	Unknown	Unknown	Ishak 5-6	TX	NX	Yes	No	No	No	No/Unknown	No/Unknown
570	＞3	41~60	Male	Black	Married	＞100	Grade II	Negative	Unknown	T1	N0	Yes	No	No	No	Yes	No/Unknown
571	＞3	41~60	Male	White	Married	51~100	Grade I	Unknown	Unknown	T4	N0	No	Yes	Yes	No	No/Unknown	No/Unknown
572	≤3	61~80	Male	Black	Married	＞100	Grade II	Positive	Unknown	T3	N0	No	No	No	No	No/Unknown	No/Unknown
573	≤3	61~80	Male	White	Married	＞100	Unknown	Positive	Ishak 5-6	T3	NX	No	No	Yes	No	No/Unknown	Yes
574	＞3	41~60	Male	Black	Widowed	21~50	Unknown	Positive	Ishak 5-6	T1	N0	Yes	No	No	No	Yes	No/Unknown
575	≤3	41~60	Male	Black	Married	21~50	Unknown	Positive	Ishak 5-6	T3	NX	Yes	No	No	No	Yes	No/Unknown
576	＞3	61~80	Male	White	Married	51~100	Unknown	Positive	Ishak 5-6	T1	N0	Yes	Yes	Yes	Local tumor destruction	Yes	No/Unknown
577	≤3	61~80	Male	Black	Married	Unknown	Unknown	Positive	Ishak 5-6	T3	N1	No	No	Yes	No	No/Unknown	Yes
578	＞3	41~60	Male	Black	Unmarried	21~50	Grade II	Positive	Ishak 5-6	T3	N0	No	No	Yes	Local tumor destruction	No/Unknown	Yes
579	＞3	41~60	Male	Black	Unmarried	51~100	Unknown	Negative	Unknown	T1	N0	No	No	No	Local tumor destruction	Yes	No/Unknown
580	≤3	61~80	Male	White	Married	51~100	Grade II	Positive	Ishak 5-6	T4	N0	No	No	Yes	No	No/Unknown	Yes
581	＞3	＞80	Female	White	Divorced	51~100	Grade II	Positive	Unknown	T4	N1	No	No	No	No	No/Unknown	Yes
582	＞3	≤40	Female	White	Unmarried	＞100	Grade II	Positive	Ishak 0-4	T3	N0	No	No	No	Lobectomy	Yes	Yes
583	≤3	61~80	Male	White	Divorced	21~50	Unknown	Unknown	Unknown	T4	N1	No	No	No	No	No/Unknown	Yes
584	≤3	＞80	Male	Black	Married	＞100	Grade I	Positive	Unknown	T3	N0	No	No	No	No	No/Unknown	Yes
585	≤3	61~80	Male	White	Married	＞100	Unknown	Negative	Ishak 0-4	T3	N1	No	No	No	No	No/Unknown	No/Unknown
586	≤3	41~60	Male	Black	Unmarried	51~100	Grade II	Positive	Unknown	T3	N0	No	No	Yes	No	Yes	Yes
587	≤3	41~60	Male	White	Divorced	Unknown	Grade III	Positive	Ishak 0-4	TX	N0	Yes	No	No	No	Yes	No/Unknown
588	≤3	＞80	Male	White	Widowed	Unknown	Grade II	Positive	Unknown	T1	N0	No	No	Yes	No	No/Unknown	No/Unknown
589	≤3	41~60	Male	Black	Unmarried	51~100	Unknown	Positive	Ishak 5-6	T1	N0	No	No	Yes	No	No/Unknown	No/Unknown
590	≤3	41~60	Male	White	Married	51~100	Unknown	Positive	Unknown	T3	N0	No	No	Yes	No	No/Unknown	No/Unknown
591	≤3	61~80	Male	Black	Married	21~50	Grade III	Positive	Unknown	T2	N0	No	No	No	No	No/Unknown	No/Unknown
592	≤3	41~60	Male	White	Unmarried	51~100	Unknown	Unknown	Unknown	T3	N0	No	No	Yes	No	No/Unknown	No/Unknown
593	≤3	41~60	Male	White	Unmarried	Unknown	Unknown	Negative	Unknown	TX	NX	No	No	No	No	No/Unknown	No/Unknown
594	≤3	41~60	Male	White	Unmarried	＞100	Unknown	Positive	Unknown	T3	NX	No	No	Yes	No	No/Unknown	No/Unknown
595	＞3	61~80	Male	Black	Married	Unknown	Unknown	Negative	Unknown	TX	N0	Yes	No	Unknown	No	Yes	No/Unknown
596	＞3	41~60	Male	White	Married	21~50	Unknown	Positive	Ishak 5-6	T2	N0	No	No	Yes	Lobectomy	No/Unknown	No/Unknown
597	＞3	＞80	Male	White	Unmarried	51~100	Grade II	Positive	Unknown	T4	N1	Yes	No	No	No	No/Unknown	Yes
598	＞3	61~80	Male	Black	Widowed	21~50	Unknown	Positive	Ishak 5-6	T2	N0	No	No	Yes	No	No/Unknown	No/Unknown
599	＞3	41~60	Male	Black	Unmarried	＞100	Grade I	Positive	Unknown	T3	N0	No	No	Yes	No	No/Unknown	Yes
600	≤3	61~80	Female	Black	Married	21~50	Grade I	Positive	Unknown	T2	N0	Yes	No	Yes	No	No/Unknown	Yes
601	＞3	41~60	Male	Black	Married	51~100	Unknown	Positive	Ishak 0-4	T3	N1	No	No	Yes	No	No/Unknown	Yes
602	＞3	41~60	Male	Black	Unmarried	＞100	Grade II	Unknown	Ishak 5-6	T3	N0	No	No	Yes	No	No/Unknown	No/Unknown
603	≤3	61~80	Male	Black	Widowed	＞100	Unknown	Positive	Unknown	T3	N1	Yes	No	No	No	No/Unknown	Yes
604	≤3	61~80	Male	White	Married	51~100	Unknown	Positive	Unknown	T3	NX	Yes	No	Yes	No	No/Unknown	No/Unknown
605	≤3	41~60	Male	Black	Married	Unknown	Unknown	Unknown	Unknown	T1	NX	No	No	Yes	No	No/Unknown	No/Unknown
606	≤3	41~60	Male	White	Unmarried	51~100	Grade II	Unknown	Unknown	T3	N0	No	No	No	No	No/Unknown	No/Unknown
607	＞3	61~80	Male	White	Married	＞100	Grade I	Negative	Unknown	T3	N0	No	No	No	No	No/Unknown	Yes
608	≤3	41~60	Female	Black	Unknown	51~100	Unknown	Positive	Unknown	T3	N1	Yes	No	No	No	No/Unknown	No/Unknown
609	＞3	41~60	Female	White	Married	21~50	Unknown	Positive	Ishak 5-6	T1	N0	No	No	Yes	No	No/Unknown	Yes
610	≤3	41~60	Male	White	Unknown	51~100	Unknown	Unknown	Unknown	T3	N0	Yes	No	No	No	No/Unknown	Yes
611	≤3	41~60	Male	White	Unmarried	＞100	Grade I	Positive	Unknown	T4	N0	Yes	No	No	No	No/Unknown	No/Unknown
612	≤3	41~60	Male	White	Unmarried	＞100	Unknown	Positive	Ishak 5-6	T3	N1	No	No	Yes	No	No/Unknown	No/Unknown
613	≤3	61~80	Male	White	Married	Unknown	Unknown	Positive	Ishak 5-6	T3	N0	No	No	No	No	No/Unknown	No/Unknown
614	＞3	41~60	Male	White	Married	21~50	Unknown	Positive	Ishak 5-6	T2	N0	No	No	No	No	No/Unknown	Yes
615	＞3	＞80	Female	White	Married	51~100	Grade III	Positive	Unknown	T3	N0	No	No	Yes	No	No/Unknown	Yes
616	＞3	41~60	Male	White	Unmarried	Unknown	Unknown	Positive	Unknown	T4	N0	Yes	No	No	No	No/Unknown	No/Unknown
617	≤3	61~80	Male	Black	Divorced	21~50	Unknown	Positive	Ishak 5-6	T4	N0	No	No	No	No	No/Unknown	No/Unknown
618	≤3	61~80	Male	Black	Unmarried	Unknown	Unknown	Unknown	Unknown	TX	N0	Yes	No	Yes	No	No/Unknown	No/Unknown
619	≤3	61~80	Female	Others	Married	＞100	Grade I	Positive	Ishak 0-4	T1	N0	No	No	Yes	No	No/Unknown	No/Unknown
620	＞3	41~60	Male	Black	Unmarried	21~50	Unknown	Negative	Unknown	T2	N0	No	No	No	No	No/Unknown	Yes
621	≤3	61~80	Male	Black	Unmarried	Unknown	Grade III	Positive	Unknown	TX	N0	Yes	No	Yes	No	Yes	No/Unknown
622	≤3	＞80	Male	White	Widowed	＞100	Unknown	Positive	Ishak 0-4	T3	N1	No	No	No	No	No/Unknown	No/Unknown
623	＞3	41~60	Male	White	Married	21~50	Grade II	Positive	Unknown	T2	N0	Yes	No	No	No	No/Unknown	Yes
624	≤3	61~80	Female	Black	Unmarried	Unknown	Unknown	Positive	Unknown	TX	NX	Unknown	Unknown	Unknown	No	No/Unknown	No/Unknown
625	≤3	61~80	Male	White	Unknown	≤20	Unknown	Unknown	Unknown	T2	NX	No	No	No	No	No/Unknown	No/Unknown
626	≤3	61~80	Male	Black	Unmarried	＞100	Grade I	Positive	Ishak 5-6	T1	N0	Yes	No	No	No	No/Unknown	No/Unknown
627	≤3	61~80	Male	Black	Married	51~100	Unknown	Positive	Ishak 5-6	T3	N1	No	No	No	No	No/Unknown	No/Unknown
628	≤3	41~60	Male	Black	Divorced	Unknown	Grade II	Unknown	Ishak 5-6	T4	NX	No	No	No	No	No/Unknown	No/Unknown
629	≤3	41~60	Male	Black	Divorced	51~100	Unknown	Unknown	Unknown	T1	N0	No	No	No	No	No/Unknown	No/Unknown
630	≤3	41~60	Male	White	Married	＞100	Grade III	Positive	Unknown	T2	N0	No	No	No	Wedge resection	No/Unknown	No/Unknown
631	≤3	61~80	Male	Black	Unmarried	21~50	Unknown	Positive	Ishak 5-6	T1	N0	Yes	No	No	No	No/Unknown	No/Unknown
632	≤3	41~60	Male	Black	Married	Unknown	Unknown	Positive	Ishak 5-6	TX	N1	No	No	No	No	No/Unknown	No/Unknown
633	≤3	41~60	Male	Black	Married	＞100	Grade II	Positive	Unknown	T3	N0	No	No	Yes	No	Yes	Yes
634	≤3	41~60	Male	White	Divorced	＞100	Unknown	Positive	Ishak 5-6	T3	N1	Yes	No	No	No	Yes	No/Unknown
635	＞3	61~80	Male	Black	Divorced	51~100	Grade I	Positive	Unknown	T3	N1	No	No	No	No	No/Unknown	No/Unknown
636	≤3	61~80	Male	Black	Unmarried	51~100	Unknown	Positive	Ishak 5-6	T3	N0	Yes	No	No	No	Yes	No/Unknown
637	≤3	61~80	Male	Black	Divorced	51~100	Unknown	Positive	Unknown	T1	N0	Yes	No	No	No	Yes	No/Unknown
638	＞3	41~60	Male	Black	Married	＞100	Grade II	Positive	Unknown	T3	N1	Yes	No	Yes	No	Yes	Yes
639	＞3	61~80	Male	Black	Divorced	21~50	Grade III	Unknown	Unknown	T1	N0	Yes	No	No	No	Yes	Yes
640	≤3	＞80	Male	White	Widowed	21~50	Grade III	Positive	Unknown	T1	N1	No	No	No	No	No/Unknown	No/Unknown
641	＞3	41~60	Male	Black	Unmarried	51~100	Grade II	Positive	Unknown	T3	N1	Yes	No	No	No	No/Unknown	Yes
642	＞3	41~60	Male	White	Married	21~50	Unknown	Positive	Ishak 5-6	T1	N0	Yes	Unknown	Unknown	No	No/Unknown	Yes
643	＞3	41~60	Male	White	Married	51~100	Unknown	Unknown	Unknown	T3	N0	No	No	Yes	No	No/Unknown	Yes
644	≤3	41~60	Male	Others	Married	21~50	Grade III	Positive	Unknown	T3	N0	Yes	No	No	No	No/Unknown	Yes
645	≤3	61~80	Male	Black	Married	Unknown	Unknown	Positive	Unknown	TX	N1	No	No	Yes	No	No/Unknown	Yes
646	＞3	≤40	Female	White	Married	21~50	Unknown	Unknown	Unknown	T1	N0	Unknown	No	No	No	Yes	Yes
647	＞3	61~80	Male	Black	Divorced	51~100	Unknown	Positive	Ishak 5-6	T1	N0	Yes	No	No	No	Yes	No/Unknown
648	≤3	41~60	Female	Black	Divorced	51~100	Unknown	Positive	Ishak 5-6	T3	N1	No	No	No	No	Yes	Yes
649	≤3	61~80	Male	White	Married	51~100	Grade I	Positive	Ishak 5-6	T3	N1	No	No	No	No	No/Unknown	Yes
650	＞3	41~60	Male	Black	Married	Unknown	Unknown	Positive	Ishak 5-6	TX	N0	Yes	No	No	No	Yes	No/Unknown
651	≤3	61~80	Male	White	Married	21~50	Unknown	Positive	Ishak 5-6	TX	NX	Unknown	Unknown	Unknown	No	No/Unknown	No/Unknown
652	≤3	41~60	Male	White	Divorced	Unknown	Grade IV	Positive	Unknown	TX	N0	No	No	No	No	No/Unknown	No/Unknown
653	＞3	＞80	Male	White	Married	51~100	Unknown	Positive	Unknown	T1	N0	Yes	No	No	No	Yes	Yes
654	＞3	＞80	Female	White	Widowed	21~50	Grade II	Positive	Unknown	T3	N0	No	No	Yes	No	No/Unknown	Yes
655	＞3	61~80	Male	White	Unknown	51~100	Grade II	Positive	Ishak 0-4	T2	N0	No	No	No	Lobectomy	No/Unknown	No/Unknown
656	≤3	41~60	Male	White	Married	Unknown	Unknown	Positive	Unknown	TX	N0	No	No	Yes	No	No/Unknown	No/Unknown
657	≤3	61~80	Male	Black	Married	Unknown	Unknown	Positive	Unknown	T3	N0	No	No	No	No	No/Unknown	No/Unknown
658	≤3	41~60	Female	Black	Unknown	＞100	Unknown	Negative	Unknown	T3	N0	No	No	Yes	No	Yes	No/Unknown
659	＞3	41~60	Male	White	Unmarried	Unknown	Unknown	Positive	Ishak 5-6	T1	N1	Yes	No	Yes	No	Yes	No/Unknown
660	＞3	41~60	Male	Black	Separated	51~100	Grade I	Positive	Ishak 5-6	T3	N0	Yes	No	No	No	Yes	Yes
661	≤3	41~60	Female	White	Widowed	21~50	Unknown	Positive	Unknown	T2	N0	No	No	No	No	No/Unknown	No/Unknown
662	≤3	41~60	Female	Black	Unmarried	51~100	Unknown	Positive	Ishak 5-6	T3	N1	No	No	Yes	No	Yes	No/Unknown
663	≤3	41~60	Male	White	Unmarried	＞100	Unknown	Unknown	Unknown	T4	N0	No	No	No	No	No/Unknown	No/Unknown
664	≤3	41~60	Male	White	Unmarried	21~50	Unknown	Positive	Unknown	T1	N0	No	No	Yes	No	No/Unknown	No/Unknown
665	≤3	41~60	Male	Black	Married	Unknown	Grade III	Positive	Ishak 5-6	T3	NX	No	No	No	No	No/Unknown	Yes
666	＞3	41~60	Male	Black	Married	21~50	Grade III	Positive	Unknown	T2	N1	No	No	No	No	Yes	Yes
667	≤3	61~80	Female	Black	Unmarried	Unknown	Unknown	Positive	Unknown	T1	N0	No	No	Yes	No	No/Unknown	No/Unknown
668	≤3	41~60	Male	Black	Widowed	51~100	Unknown	Positive	Unknown	T1	N0	Yes	No	Yes	No	No/Unknown	No/Unknown
669	≤3	＞80	Female	White	Divorced	51~100	Unknown	Positive	Unknown	T3	N0	Yes	No	No	No	Yes	No/Unknown
670	＞3	61~80	Male	Black	Unmarried	51~100	Unknown	Positive	Unknown	T3	N0	Yes	No	No	No	No/Unknown	No/Unknown
671	≤3	61~80	Male	White	Unmarried	Unknown	Unknown	Unknown	Unknown	TX	NX	Unknown	Unknown	Unknown	No	No/Unknown	No/Unknown
672	≤3	41~60	Male	Black	Unmarried	＞100	Grade II	Unknown	Unknown	T1	N0	No	No	Yes	No	No/Unknown	No/Unknown
673	＞3	61~80	Male	White	Married	＞100	Grade I	Negative	Ishak 0-4	T1	N0	No	No	No	Lobectomy	No/Unknown	Yes
674	≤3	61~80	Male	Black	Unmarried	51~100	Unknown	Positive	Unknown	T1	N0	Yes	No	No	No	No/Unknown	No/Unknown
675	＞3	61~80	Male	White	Married	Unknown	Unknown	Positive	Ishak 0-4	TX	N1	No	No	No	No	No/Unknown	Yes
676	≤3	61~80	Male	White	Married	Unknown	Unknown	Positive	Ishak 5-6	TX	NX	No	No	Yes	No	No/Unknown	No/Unknown
677	≤3	61~80	Male	Black	Separated	21~50	Unknown	Positive	Ishak 5-6	T4	N0	No	No	Yes	No	No/Unknown	No/Unknown
678	≤3	61~80	Male	Black	Unknown	21~50	Unknown	Positive	Unknown	T2	N0	Yes	No	No	No	No/Unknown	No/Unknown
679	≤3	41~60	Male	Black	Divorced	Unknown	Unknown	Positive	Unknown	TX	N0	No	No	Yes	No	No/Unknown	No/Unknown
680	≤3	61~80	Male	Black	Divorced	Unknown	Unknown	Unknown	Unknown	T1	N0	Yes	Unknown	Unknown	No	No/Unknown	No/Unknown
681	＞3	61~80	Male	Black	Unmarried	21~50	Grade I	Positive	Unknown	T2	N0	Yes	No	No	No	No/Unknown	Yes
682	≤3	61~80	Male	Black	Married	Unknown	Grade II	Positive	Ishak 0-4	TX	N0	No	No	Yes	No	No/Unknown	No/Unknown
683	＞3	41~60	Male	White	Married	21~50	Unknown	Positive	Ishak 5-6	T2	N0	No	No	No	No	No/Unknown	Yes
684	＞3	41~60	Male	White	Married	21~50	Grade II	Negative	Unknown	T2	N0	Yes	No	No	No	Yes	No/Unknown
685	＞3	61~80	Male	White	Divorced	21~50	Unknown	Positive	Ishak 5-6	T2	N0	No	No	No	No	No/Unknown	Yes
686	≤3	61~80	Male	Black	Separated	51~100	Unknown	Positive	Unknown	T4	N1	No	No	Unknown	No	No/Unknown	Yes
687	＞3	61~80	Male	White	Divorced	51~100	Grade II	Positive	Ishak 5-6	T3	N0	No	No	No	No	No/Unknown	Yes
688	≤3	61~80	Female	White	Married	21~50	Unknown	Negative	Unknown	T2	N0	Yes	No	No	No	Yes	No/Unknown
689	≤3	61~80	Male	White	Married	＞100	Unknown	Positive	Unknown	T4	N0	No	No	Yes	No	No/Unknown	Yes
690	＞3	61~80	Female	Black	Divorced	21~50	Unknown	Unknown	Unknown	T1	N1	No	No	No	No	No/Unknown	No/Unknown
691	≤3	41~60	Male	White	Unmarried	51~100	Unknown	Unknown	Unknown	T1	N0	No	No	No	No	No/Unknown	No/Unknown
692	≤3	41~60	Male	White	Married	＞100	Grade II	Positive	Unknown	T3	N0	No	No	Yes	No	No/Unknown	Yes
693	≤3	41~60	Male	White	Divorced	Unknown	Unknown	Unknown	Unknown	TX	N0	No	No	No	No	No/Unknown	Yes
694	≤3	61~80	Female	White	Widowed	Unknown	Grade II	Unknown	Unknown	T1	N0	Yes	No	No	No	No/Unknown	Yes
695	≤3	41~60	Male	Others	Married	＞100	Grade II	Unknown	Unknown	T4	N0	No	No	Yes	No	Yes	No/Unknown
696	＞3	61~80	Male	White	Married	≤20	Unknown	Positive	Unknown	T2	N0	Yes	No	No	No	No/Unknown	Yes
697	≤3	61~80	Male	White	Married	＞100	Unknown	Positive	Ishak 0-4	T3	N1	No	No	No	No	Yes	No/Unknown
698	＞3	41~60	Male	White	Unmarried	21~50	Grade III	Negative	Unknown	T1	N0	Yes	Yes	No	No	Yes	Yes
699	＞3	61~80	Male	White	Married	21~50	Grade II	Positive	Ishak 0-4	T2	N0	No	No	Yes	No	No/Unknown	Yes
700	＞3	61~80	Female	White	Divorced	21~50	Grade I	Positive	Ishak 5-6	T2	N1	No	No	No	No	Yes	Yes
701	≤3	41~60	Male	White	Married	Unknown	Unknown	Negative	Unknown	T3	N0	Yes	No	No	No	No/Unknown	No/Unknown
702	≤3	＞80	Female	White	Widowed	21~50	Unknown	Negative	Ishak 5-6	T2	N1	No	No	No	No	No/Unknown	No/Unknown
703	≤3	61~80	Male	Others	Married	51~100	Unknown	Positive	Unknown	T4	N0	No	No	Yes	No	No/Unknown	No/Unknown
704	≤3	41~60	Male	White	Married	＞100	Unknown	Positive	Unknown	T2	N0	No	No	Yes	No	Yes	No/Unknown
705	≤3	61~80	Male	White	Married	51~100	Unknown	Negative	Unknown	TX	NX	No	No	No	No	No/Unknown	No/Unknown
706	≤3	41~60	Female	White	Married	21~50	Unknown	Negative	Ishak 5-6	T2	N0	No	No	Yes	No	No/Unknown	Yes
707	≤3	41~60	Male	Black	Divorced	Unknown	Unknown	Positive	Unknown	T3	N0	No	No	Yes	No	Yes	Yes
708	＞3	61~80	Male	White	Unmarried	Unknown	Unknown	Positive	Unknown	TX	N1	No	No	No	No	No/Unknown	Yes
709	＞3	61~80	Male	Black	Unmarried	51~100	Grade I	Negative	Ishak 5-6	T3	N1	No	No	No	No	No/Unknown	Yes
710	＞3	41~60	Male	White	Married	51~100	Grade II	Positive	Unknown	T1	N0	No	No	Yes	No	No/Unknown	Yes
711	≤3	61~80	Female	White	Widowed	Unknown	Unknown	Positive	Unknown	TX	N0	No	No	Yes	No	No/Unknown	No/Unknown
712	≤3	41~60	Male	White	Married	Unknown	Unknown	Positive	Ishak 5-6	T3	N0	Unknown	Unknown	Unknown	No	No/Unknown	Yes
713	≤3	41~60	Male	White	Married	≤20	Grade III	Unknown	Ishak 0-4	TX	N1	No	No	Yes	No	No/Unknown	Yes
714	＞3	61~80	Male	Black	Divorced	Unknown	Unknown	Unknown	Unknown	TX	NX	Unknown	No	No	No	No/Unknown	No/Unknown
715	≤3	61~80	Female	Black	Widowed	＞100	Grade III	Positive	Unknown	T3	N1	No	No	Yes	No	No/Unknown	No/Unknown
716	＞3	61~80	Female	White	Married	Unknown	Grade I	Positive	Unknown	T3	N1	No	No	No	No	Yes	Yes
717	≤3	41~60	Male	Black	Unmarried	＞100	Unknown	Positive	Ishak 0-4	T3	N0	No	No	Yes	No	No/Unknown	Yes
718	≤3	41~60	Male	White	Married	＞100	Grade II	Positive	Ishak 0-4	T3	N1	No	No	No	No	No/Unknown	Yes
719	＞3	61~80	Male	Black	Married	＞100	Unknown	Positive	Unknown	T3	N0	Yes	No	No	No	No/Unknown	No/Unknown
720	≤3	61~80	Male	White	Married	21~50	Grade III	Unknown	Unknown	T3	N0	No	No	Yes	No	No/Unknown	No/Unknown
721	≤3	61~80	Male	Black	Married	＞100	Grade II	Positive	Unknown	T3	N1	No	No	No	No	No/Unknown	No/Unknown
722	＞3	≤40	Female	White	Unmarried	＞100	Unknown	Negative	Ishak 0-4	T4	N1	No	No	No	No	No/Unknown	Yes
723	＞3	41~60	Female	White	Married	＞100	Grade III	Positive	Unknown	T4	N1	No	No	No	No	Yes	Yes
724	＞3	61~80	Male	Black	Unknown	51~100	Grade I	Positive	Unknown	T1	N0	Unknown	Unknown	Unknown	No	No/Unknown	Yes
725	＞3	61~80	Male	White	Divorced	51~100	Grade II	Positive	Ishak 5-6	T3	N0	Yes	Yes	No	No	Yes	No/Unknown
726	≤3	61~80	Male	Black	Unmarried	51~100	Unknown	Positive	Ishak 5-6	T3	N0	Yes	No	Yes	No	No/Unknown	Yes
727	≤3	61~80	Male	White	Married	Unknown	Grade II	Positive	Unknown	TX	N0	No	No	Yes	No	No/Unknown	No/Unknown
728	≤3	41~60	Male	White	Married	51~100	Grade II	Positive	Ishak 5-6	T3	N0	No	No	Yes	No	No/Unknown	No/Unknown
729	＞3	41~60	Male	White	Married	21~50	Unknown	Negative	Unknown	T2	N0	Yes	No	No	No	Yes	No/Unknown
730	＞3	≤40	Female	White	Unmarried	＞100	Unknown	Negative	Ishak 5-6	T4	NX	No	No	No	No	No/Unknown	Yes
731	＞3	41~60	Male	White	Unmarried	Unknown	Unknown	Positive	Ishak 5-6	TX	N1	No	No	No	No	No/Unknown	Yes
732	＞3	61~80	Male	Black	Unmarried	51~100	Grade II	Positive	Ishak 5-6	T1	N0	Yes	No	Yes	No	Yes	Yes
733	≤3	61~80	Male	Black	Divorced	Unknown	Unknown	Positive	Unknown	TX	N0	No	No	No	No	No/Unknown	No/Unknown
734	≤3	61~80	Male	Black	Unmarried	51~100	Unknown	Positive	Unknown	T3	N0	Yes	No	Yes	No	No/Unknown	Yes
735	≤3	41~60	Male	Black	Unmarried	Unknown	Unknown	Unknown	Unknown	TX	NX	Yes	No	No	No	No/Unknown	No/Unknown
736	≤3	＞80	Male	Black	Married	51~100	Grade II	Positive	Unknown	T3	N0	No	No	No	No	No/Unknown	No/Unknown
737	＞3	≤40	Male	Black	Unmarried	51~100	Unknown	Positive	Ishak 5-6	T3	N0	No	No	No	No	Yes	Yes
738	＞3	61~80	Male	White	Married	＞100	Grade II	Positive	Unknown	T4	N1	No	No	Yes	No	No/Unknown	No/Unknown
739	＞3	＞80	Female	White	Married	51~100	Grade III	Positive	Ishak 5-6	T2	N0	No	No	No	Wedge resection	No/Unknown	No/Unknown
740	＞3	61~80	Male	White	Divorced	51~100	Grade II	Negative	Unknown	T3	N0	No	No	No	Local tumor destruction	Yes	No/Unknown
741	＞3	41~60	Female	White	Married	21~50	Unknown	Positive	Ishak 5-6	T2	N0	Yes	No	No	No	No/Unknown	Yes
742	＞3	61~80	Male	White	Married	51~100	Unknown	Unknown	Ishak 0-4	T3	N0	Yes	No	No	No	Yes	Yes
743	＞3	61~80	Male	White	Widowed	51~100	Unknown	Negative	Unknown	T3	N0	No	No	Yes	No	No/Unknown	No/Unknown
744	≤3	61~80	Female	Black	Unmarried	Unknown	Unknown	Negative	Ishak 0-4	TX	N0	No	No	No	No	No/Unknown	No/Unknown
745	＞3	61~80	Male	White	Unknown	≤20	Grade I	Positive	Unknown	T3	N0	Yes	No	No	No	No/Unknown	Yes
746	≤3	＞80	Male	Black	Married	Unknown	Unknown	Positive	Unknown	TX	NX	No	No	No	No	No/Unknown	No/Unknown
747	≤3	61~80	Male	Black	Unmarried	＞100	Unknown	Positive	Unknown	T3	N0	No	No	Yes	No	No/Unknown	No/Unknown
748	＞3	61~80	Male	White	Unmarried	51~100	Unknown	Positive	Unknown	T4	N0	Yes	No	No	No	No/Unknown	Yes
749	＞3	61~80	Male	White	Married	51~100	Unknown	Positive	Unknown	T3	N0	No	No	No	No	Yes	No/Unknown
750	≤3	41~60	Female	Black	Unmarried	＞100	Unknown	Positive	Unknown	T3	N0	No	No	Yes	No	No/Unknown	No/Unknown
751	≤3	61~80	Male	Black	Married	51~100	Unknown	Negative	Unknown	T3	N0	Yes	No	No	No	No/Unknown	No/Unknown
752	＞3	41~60	Male	Black	Married	＞100	Grade I	Positive	Unknown	T3	N0	Yes	No	No	No	Yes	No/Unknown
753	＞3	61~80	Male	White	Unknown	51~100	Grade III	Positive	Unknown	T3	N1	Yes	No	No	No	Yes	Yes
754	≤3	61~80	Female	White	Divorced	Unknown	Unknown	Positive	Unknown	TX	N1	No	No	No	No	No/Unknown	No/Unknown
755	≤3	61~80	Male	White	Married	＞100	Unknown	Unknown	Unknown	T3	N0	No	No	Yes	No	No/Unknown	No/Unknown
756	≤3	61~80	Male	White	Divorced	51~100	Grade III	Positive	Unknown	T1	N0	Yes	No	No	No	Yes	Yes
757	≤3	41~60	Male	Black	Married	21~50	Grade I	Positive	Ishak 0-4	T2	N0	Yes	No	No	No	Yes	No/Unknown
758	≤3	61~80	Male	White	Married	21~50	Unknown	Positive	Ishak 5-6	T2	N0	Yes	No	No	No	Yes	No/Unknown
759	＞3	61~80	Male	White	Married	Unknown	Unknown	Positive	Unknown	T4	N1	No	No	No	No	No/Unknown	Yes
760	≤3	41~60	Female	White	Married	21~50	Unknown	Positive	Unknown	T1	N0	No	Yes	No	No	No/Unknown	No/Unknown
761	≤3	41~60	Female	Black	Married	Unknown	Unknown	Positive	Unknown	T3	N0	No	No	No	No	No/Unknown	Yes
762	≤3	61~80	Male	White	Married	＞100	Unknown	Positive	Unknown	T3	N0	No	No	Yes	No	No/Unknown	No/Unknown
763	≤3	61~80	Male	White	Unknown	21~50	Grade III	Positive	Unknown	T2	N1	No	No	Yes	No	No/Unknown	No/Unknown
764	≤3	61~80	Female	Black	Unmarried	51~100	Unknown	Negative	Unknown	T3	N0	No	No	Yes	No	No/Unknown	No/Unknown
765	≤3	41~60	Male	White	Unmarried	Unknown	Grade IV	Positive	Unknown	T3	N1	No	No	No	No	No/Unknown	No/Unknown
766	≤3	61~80	Male	White	Married	Unknown	Grade III	Positive	Unknown	TX	NX	No	No	No	No	No/Unknown	No/Unknown
767	＞3	61~80	Male	White	Divorced	＞100	Grade II	Unknown	Unknown	T3	N0	Yes	No	No	No	Yes	Yes
768	≤3	61~80	Male	Black	Unmarried	＞100	Unknown	Positive	Unknown	T3	N0	No	No	No	No	No/Unknown	No/Unknown
769	＞3	61~80	Male	Black	Married	Unknown	Unknown	Unknown	Unknown	T3	N0	Yes	No	No	No	No/Unknown	Yes
770	≤3	61~80	Female	Black	Unmarried	＞100	Unknown	Unknown	Unknown	T1	N0	No	No	No	No	No/Unknown	No/Unknown
771	≤3	61~80	Female	Black	Unmarried	21~50	Unknown	Positive	Unknown	T2	N1	No	No	Yes	No	No/Unknown	No/Unknown
772	≤3	≤40	Male	Others	Married	Unknown	Unknown	Positive	Unknown	TX	N0	No	No	Yes	No	No/Unknown	No/Unknown
773	＞3	61~80	Male	White	Married	21~50	Unknown	Positive	Unknown	T2	N0	No	No	Yes	No	No/Unknown	Yes
774	＞3	41~60	Male	White	Unknown	＞100	Unknown	Unknown	Unknown	T1	N1	No	No	No	No	No/Unknown	No/Unknown
775	＞3	＞80	Male	Others	Unknown	Unknown	Grade I	Negative	Ishak 5-6	TX	N0	Yes	No	No	No	Yes	Yes
776	≤3	61~80	Male	Others	Married	21~50	Unknown	Negative	Unknown	T2	N1	Yes	No	No	No	No/Unknown	No/Unknown
777	≤3	＞80	Male	White	Widowed	Unknown	Unknown	Positive	Unknown	T1	N0	No	No	Yes	No	No/Unknown	No/Unknown
778	≤3	＞80	Male	Others	Married	＞100	Unknown	Positive	Ishak 5-6	T3	N0	Yes	No	No	No	No/Unknown	No/Unknown
779	＞3	＞80	Male	Others	Married	Unknown	Grade III	Unknown	Unknown	TX	NX	No	No	Yes	No	No/Unknown	No/Unknown
780	＞3	61~80	Female	Others	Unmarried	21~50	Unknown	Positive	Unknown	T3	N0	No	No	No	No	No/Unknown	Yes
781	≤3	61~80	Male	Others	Married	＞100	Grade III	Negative	Unknown	T4	NX	No	No	Yes	No	No/Unknown	Yes
782	≤3	＞80	Male	Others	Unmarried	≤20	Unknown	Positive	Ishak 5-6	T2	N0	Yes	No	No	No	Yes	No/Unknown
783	＞3	61~80	Male	Others	Married	＞100	Grade I	Positive	Unknown	T3	N0	No	No	Yes	No	No/Unknown	Yes
784	≤3	61~80	Male	White	Unknown	21~50	Unknown	Positive	Unknown	T3	N0	No	Yes	No	No	No/Unknown	No/Unknown
785	≤3	61~80	Male	White	Married	Unknown	Grade III	Unknown	Unknown	TX	N0	Yes	No	Unknown	No	Yes	Yes
786	≤3	61~80	Male	Others	Married	51~100	Grade II	Positive	Unknown	T4	NX	No	Unknown	Yes	No	No/Unknown	Yes
787	≤3	61~80	Male	Others	Married	51~100	Unknown	Unknown	Unknown	T3	N0	Yes	No	No	No	No/Unknown	No/Unknown
788	≤3	61~80	Male	Others	Unmarried	Unknown	Unknown	Unknown	Unknown	TX	NX	Yes	Unknown	Unknown	No	No/Unknown	No/Unknown
789	≤3	＞80	Male	Others	Widowed	＞100	Unknown	Negative	Unknown	T1	N0	No	No	Yes	No	No/Unknown	No/Unknown
790	≤3	61~80	Male	White	Unmarried	＞100	Unknown	Positive	Unknown	T3	N1	No	No	Yes	No	No/Unknown	No/Unknown
791	＞3	≤40	Male	Others	Married	21~50	Unknown	Positive	Unknown	T2	N0	Yes	No	No	No	Yes	No/Unknown
792	≤3	41~60	Male	Others	Widowed	＞100	Unknown	Positive	Unknown	T3	N0	No	No	Yes	No	No/Unknown	Yes
793	≤3	61~80	Male	Others	Married	＞100	Unknown	Positive	Unknown	T3	NX	Yes	No	No	No	No/Unknown	No/Unknown
794	＞3	61~80	Male	Others	Widowed	51~100	Grade II	Positive	Unknown	T3	N1	No	No	No	No	No/Unknown	No/Unknown
795	≤3	61~80	Male	Others	Divorced	51~100	Unknown	Positive	Unknown	T1	NX	Yes	No	No	No	Yes	Yes
796	≤3	41~60	Male	Others	Married	51~100	Unknown	Positive	Unknown	T4	N0	No	No	No	No	No/Unknown	No/Unknown
797	＞3	41~60	Male	White	Married	Unknown	Grade III	Positive	Unknown	TX	N0	Yes	No	No	No	Yes	Yes
798	＞3	61~80	Female	Others	Widowed	Unknown	Unknown	Unknown	Unknown	TX	NX	Yes	Unknown	Unknown	No	No/Unknown	No/Unknown
799	＞3	61~80	Male	Others	Divorced	＞100	Unknown	Negative	Unknown	T4	N0	No	No	No	No	No/Unknown	No/Unknown
800	＞3	61~80	Male	White	Widowed	51~100	Grade III	Positive	Unknown	T3	N0	No	No	No	No	No/Unknown	No/Unknown
801	＞3	41~60	Male	Others	Separated	≤20	Grade III	Positive	Ishak 0-4	T2	N0	No	No	Yes	Wedge resection	No/Unknown	Yes
802	＞3	61~80	Male	Others	Unknown	Unknown	Grade II	Positive	Unknown	TX	N0	No	No	Yes	No	No/Unknown	Yes
803	≤3	41~60	Male	Others	Unmarried	51~100	Unknown	Unknown	Unknown	T1	N0	Yes	No	No	No	Yes	No/Unknown
804	≤3	61~80	Male	Others	Married	51~100	Unknown	Unknown	Unknown	T4	NX	Unknown	Unknown	Unknown	No	No/Unknown	No/Unknown
805	＞3	61~80	Male	Others	Married	Unknown	Unknown	Unknown	Unknown	TX	NX	Yes	Unknown	Unknown	No	Yes	Yes
806	≤3	41~60	Male	White	Married	21~50	Unknown	Positive	Unknown	T2	N0	Yes	No	No	No	No/Unknown	Yes
807	≤3	＞80	Male	Others	Married	21~50	Unknown	Positive	Unknown	T3	N0	No	No	No	No	No/Unknown	No/Unknown
808	≤3	＞80	Female	Others	Unmarried	Unknown	Unknown	Positive	Unknown	T2	N0	Unknown	Unknown	Yes	No	No/Unknown	No/Unknown
809	＞3	＞80	Male	Others	Married	21~50	Grade II	Negative	Unknown	T2	N0	No	No	No	No	No/Unknown	No/Unknown
810	＞3	41~60	Male	Others	Married	51~100	Grade II	Unknown	Unknown	TX	NX	No	No	Yes	No	No/Unknown	No/Unknown
811	≤3	＞80	Male	Others	Married	＞100	Unknown	Positive	Unknown	T1	N0	Yes	No	No	No	No/Unknown	No/Unknown
812	＞3	61~80	Male	Others	Divorced	51~100	Unknown	Positive	Unknown	T1	N0	Yes	No	No	No	Yes	No/Unknown
813	≤3	61~80	Female	Others	Widowed	51~100	Unknown	Positive	Unknown	T3	N0	No	No	Yes	No	No/Unknown	No/Unknown
814	≤3	61~80	Male	Others	Married	＞100	Grade III	Positive	Unknown	T3	N1	No	No	No	No	No/Unknown	Yes
815	≤3	61~80	Male	Others	Unknown	21~50	Grade III	Positive	Unknown	T2	N0	No	No	Yes	No	No/Unknown	No/Unknown
816	≤3	41~60	Male	Others	Divorced	51~100	Unknown	Positive	Unknown	T3	N1	No	No	No	No	No/Unknown	No/Unknown
817	≤3	61~80	Male	Others	Unmarried	＞100	Unknown	Positive	Unknown	T3	N0	Yes	No	No	No	Yes	No/Unknown
818	＞3	＞80	Male	Others	Married	＞100	Grade III	Positive	Unknown	T4	N0	Yes	No	No	Wedge resection	Yes	No/Unknown
819	＞3	41~60	Male	Others	Unmarried	51~100	Unknown	Positive	Unknown	T4	N0	No	No	No	No	No/Unknown	Yes
820	＞3	41~60	Female	White	Married	21~50	Unknown	Positive	Unknown	T2	N0	Yes	No	No	Local tumor destruction	Yes	No/Unknown
821	≤3	41~60	Male	Others	Unknown	Unknown	Unknown	Unknown	Unknown	TX	NX	Yes	No	No	No	No/Unknown	No/Unknown
822	≤3	41~60	Male	Others	Unmarried	＞100	Grade III	Negative	Unknown	T3	NX	No	No	No	No	No/Unknown	Yes
823	≤3	61~80	Male	Others	Widowed	Unknown	Grade I	Unknown	Unknown	TX	N0	No	No	No	No	No/Unknown	Yes
824	≤3	41~60	Male	Others	Unmarried	51~100	Unknown	Positive	Unknown	T3	N0	Yes	No	No	No	No/Unknown	No/Unknown
825	≤3	61~80	Female	Others	Married	≤20	Unknown	Positive	Unknown	T1	N0	No	No	Yes	No	No/Unknown	No/Unknown
826	≤3	41~60	Female	Others	Divorced	＞100	Grade III	Unknown	Unknown	T4	N1	Yes	No	Yes	No	Yes	No/Unknown
827	≤3	61~80	Female	Others	Married	21~50	Unknown	Positive	Unknown	T1	N1	No	No	No	No	No/Unknown	Yes
828	＞3	61~80	Male	Others	Married	21~50	Grade II	Negative	Unknown	T1	N0	Yes	No	No	No	Yes	Yes
829	≤3	61~80	Male	Others	Unmarried	51~100	Grade II	Positive	Ishak 0-4	T4	NX	No	No	No	No	No/Unknown	No/Unknown
830	＞3	61~80	Male	Others	Widowed	＞100	Grade II	Positive	Ishak 0-4	T3	N0	Yes	No	Yes	No	Yes	Yes
831	≤3	61~80	Female	Others	Separated	＞100	Unknown	Positive	Unknown	T3	N0	No	No	Yes	No	No/Unknown	Yes
832	＞3	≤40	Male	Others	Married	＞100	Grade III	Negative	Ishak 0-4	T4	N1	No	No	Yes	Lobectomy	No/Unknown	Yes
833	≤3	＞80	Male	Others	Married	51~100	Unknown	Positive	Unknown	T3	NX	No	No	No	No	No/Unknown	No/Unknown
834	＞3	61~80	Male	Others	Married	51~100	Grade II	Positive	Unknown	T3	N1	No	No	No	No	No/Unknown	Yes
835	≤3	41~60	Male	White	Separated	51~100	Unknown	Positive	Unknown	T1	N1	Yes	No	No	No	Yes	No/Unknown
836	≤3	＞80	Female	Others	Married	Unknown	Unknown	Negative	Unknown	TX	N0	No	No	Yes	No	No/Unknown	No/Unknown
837	≤3	41~60	Male	Others	Divorced	＞100	Unknown	Positive	Unknown	T3	N0	No	No	Yes	No	No/Unknown	No/Unknown
838	≤3	61~80	Male	Others	Married	51~100	Unknown	Positive	Unknown	TX	N0	Yes	No	Yes	No	Yes	Yes
839	≤3	41~60	Female	Others	Married	＞100	Unknown	Positive	Unknown	T3	N1	No	No	Unknown	No	No/Unknown	No/Unknown
840	≤3	＞80	Male	Others	Divorced	21~50	Grade II	Negative	Unknown	T2	NX	No	No	No	No	No/Unknown	No/Unknown
841	＞3	41~60	Male	Others	Married	51~100	Unknown	Unknown	Unknown	T1	NX	Yes	No	No	No	Yes	No/Unknown
842	≤3	41~60	Male	Others	Married	51~100	Unknown	Positive	Unknown	T3	N0	Yes	No	Yes	No	No/Unknown	Yes
843	＞3	61~80	Male	Others	Married	＞100	Unknown	Positive	Unknown	T1	N0	Yes	No	No	No	Yes	Yes
844	＞3	41~60	Male	White	Married	Unknown	Grade III	Positive	Unknown	T3	N1	No	No	No	No	Yes	Yes
845	＞3	41~60	Male	Others	Unmarried	51~100	Grade II	Positive	Unknown	T3	N0	No	No	Yes	No	No/Unknown	Yes
846	＞3	61~80	Female	Others	Unmarried	21~50	Unknown	Positive	Unknown	T2	N0	No	No	No	No	No/Unknown	Yes
847	≤3	41~60	Male	Others	Divorced	＞100	Unknown	Positive	Unknown	T4	N1	No	No	Yes	No	No/Unknown	No/Unknown
848	≤3	61~80	Male	Others	Divorced	51~100	Grade I	Positive	Ishak 5-6	TX	NX	No	No	Yes	No	No/Unknown	No/Unknown
849	≤3	41~60	Male	Others	Unknown	＞100	Unknown	Unknown	Unknown	T1	N0	Yes	No	No	No	No/Unknown	No/Unknown
850	≤3	41~60	Male	Others	Married	51~100	Unknown	Unknown	Unknown	T3	N0	No	No	No	No	No/Unknown	No/Unknown
851	＞3	61~80	Male	Others	Married	21~50	Unknown	Positive	Unknown	T3	N0	Yes	No	Yes	No	Yes	Yes
852	≤3	61~80	Male	White	Divorced	51~100	Unknown	Unknown	Unknown	T4	N1	No	No	Yes	No	No/Unknown	No/Unknown
853	≤3	61~80	Male	Others	Married	＞100	Unknown	Positive	Ishak 0-4	T3	N0	No	No	Yes	No	No/Unknown	No/Unknown
854	＞3	61~80	Male	Others	Married	＞100	Unknown	Positive	Unknown	T3	N1	No	No	Yes	No	No/Unknown	Yes
855	＞3	61~80	Male	White	Unmarried	＞100	Unknown	Negative	Unknown	T3	N0	No	No	Yes	No	No/Unknown	Yes
856	≤3	61~80	Female	Others	Widowed	Unknown	Grade IV	Negative	Unknown	TX	N1	Yes	No	No	No	No/Unknown	Yes
857	≤3	41~60	Female	Others	Married	51~100	Grade IV	Unknown	Unknown	T1	N0	No	No	Yes	No	No/Unknown	No/Unknown
858	＞3	＞80	Male	Others	Married	＞100	Unknown	Negative	Unknown	T3	N0	Yes	No	No	No	Yes	Yes
859	≤3	61~80	Female	Others	Divorced	21~50	Unknown	Negative	Unknown	T1	N0	No	No	No	No	No/Unknown	No/Unknown
860	＞3	61~80	Male	White	Unmarried	≤20	Unknown	Positive	Ishak 5-6	T4	N1	No	No	No	No	No/Unknown	No/Unknown
861	≤3	41~60	Male	Others	Married	21~50	Unknown	Positive	Ishak 5-6	T2	NX	No	No	No	No	No/Unknown	No/Unknown
862	≤3	61~80	Male	Others	Widowed	51~100	Unknown	Positive	Ishak 5-6	T3	NX	Yes	No	No	No	No/Unknown	No/Unknown
863	＞3	41~60	Male	Others	Married	＞100	Unknown	Positive	Unknown	T4	NX	No	No	No	No	No/Unknown	No/Unknown
864	≤3	61~80	Male	Others	Married	51~100	Unknown	Positive	Ishak 5-6	T1	NX	Yes	No	Yes	No	No/Unknown	No/Unknown
865	≤3	61~80	Male	Others	Married	＞100	Unknown	Positive	Unknown	T1	N0	No	No	Yes	No	No/Unknown	No/Unknown
866	＞3	61~80	Female	White	Divorced	51~100	Grade I	Negative	Unknown	T3	N1	No	No	No	No	No/Unknown	No/Unknown
867	≤3	41~60	Male	Others	Unmarried	51~100	Unknown	Positive	Unknown	T4	NX	No	No	Yes	No	No/Unknown	Yes
868	＞3	61~80	Female	Others	Unknown	Unknown	Unknown	Unknown	Unknown	TX	NX	No	No	Yes	No	No/Unknown	No/Unknown
869	＞3	61~80	Male	Others	Married	＞100	Unknown	Unknown	Unknown	T3	N0	No	No	No	No	No/Unknown	No/Unknown
870	≤3	＞80	Male	Others	Married	21~50	Unknown	Positive	Unknown	T1	N0	No	No	Yes	No	No/Unknown	No/Unknown
871	＞3	41~60	Male	Others	Married	51~100	Grade II	Positive	Unknown	T1	N0	No	No	Yes	No	No/Unknown	Yes
872	＞3	41~60	Male	Others	Unmarried	21~50	Grade II	Negative	Unknown	T3	N0	No	No	No	No	No/Unknown	No/Unknown
873	≤3	61~80	Male	Others	Married	51~100	Unknown	Unknown	Unknown	T1	N0	No	No	Yes	No	No/Unknown	No/Unknown
874	≤3	＞80	Female	White	Married	Unknown	Unknown	Unknown	Unknown	TX	N0	Yes	No	No	No	No/Unknown	No/Unknown
875	≤3	61~80	Male	Others	Married	51~100	Grade I	Positive	Ishak 5-6	T3	NX	Yes	No	Yes	No	Yes	Yes
876	≤3	41~60	Male	White	Divorced	Unknown	Unknown	Positive	Ishak 5-6	TX	N0	Yes	No	No	No	No/Unknown	No/Unknown
877	＞3	＞80	Male	White	Married	51~100	Unknown	Negative	Unknown	T1	NX	Unknown	Yes	No	No	No/Unknown	No/Unknown
878	≤3	＞80	Male	Others	Unknown	21~50	Unknown	Negative	Unknown	T2	N0	No	No	Yes	No	No/Unknown	No/Unknown
879	≤3	61~80	Male	Others	Unmarried	21~50	Unknown	Positive	Unknown	T1	N0	Yes	No	Yes	No	No/Unknown	No/Unknown
880	≤3	41~60	Male	White	Unmarried	51~100	Unknown	Positive	Ishak 5-6	T3	NX	No	No	No	No	No/Unknown	No/Unknown
881	＞3	41~60	Male	Others	Unmarried	＞100	Unknown	Positive	Unknown	T3	NX	No	No	No	No	No/Unknown	No/Unknown
882	≤3	41~60	Male	Others	Married	＞100	Unknown	Positive	Ishak 5-6	T3	NX	Yes	No	Yes	No	No/Unknown	No/Unknown
883	≤3	41~60	Male	Others	Divorced	＞100	Unknown	Positive	Unknown	T4	N0	No	No	No	No	No/Unknown	No/Unknown
884	≤3	61~80	Male	White	Divorced	51~100	Unknown	Positive	Unknown	T1	N0	Yes	No	No	No	No/Unknown	No/Unknown
885	＞3	61~80	Female	Others	Widowed	＞100	Unknown	Positive	Unknown	T1	NX	No	No	No	No	No/Unknown	No/Unknown
886	≤3	61~80	Male	White	Unmarried	51~100	Unknown	Positive	Unknown	T1	N0	No	Unknown	No	No	No/Unknown	No/Unknown
887	≤3	41~60	Male	Others	Unmarried	51~100	Unknown	Unknown	Unknown	T4	N1	No	No	No	No	No/Unknown	No/Unknown
888	＞3	41~60	Male	White	Married	21~50	Unknown	Unknown	Unknown	T2	N0	Yes	No	No	No	No/Unknown	No/Unknown
889	≤3	61~80	Male	White	Married	51~100	Unknown	Positive	Unknown	T3	N0	No	No	Yes	No	No/Unknown	No/Unknown
890	≤3	61~80	Male	White	Divorced	51~100	Grade I	Negative	Unknown	T3	N0	No	No	Yes	No	No/Unknown	Yes
891	≤3	＞80	Female	White	Married	51~100	Grade II	Positive	Unknown	T3	N1	Yes	No	No	No	No/Unknown	No/Unknown
892	＞3	61~80	Male	White	Married	51~100	Unknown	Negative	Unknown	T1	N0	No	No	Yes	No	No/Unknown	Yes
893	≤3	＞80	Female	White	Widowed	51~100	Unknown	Unknown	Unknown	T3	N1	No	No	Yes	No	No/Unknown	No/Unknown
894	＞3	＞80	Male	White	Widowed	＞100	Unknown	Positive	Unknown	T3	N1	Yes	No	No	No	No/Unknown	Yes
895	≤3	41~60	Male	Black	Unmarried	＞100	Unknown	Positive	Unknown	T1	N0	No	No	Yes	No	No/Unknown	No/Unknown
896	＞3	61~80	Female	White	Married	51~100	Grade III	Negative	Unknown	T1	N1	No	No	No	No	Yes	No/Unknown
897	＞3	41~60	Female	White	Unmarried	Unknown	Unknown	Positive	Unknown	T3	N1	No	No	No	No	No/Unknown	No/Unknown
898	＞3	＞80	Female	White	Widowed	21~50	Unknown	Positive	Ishak 5-6	T3	N1	No	No	Yes	No	No/Unknown	Yes
899	＞3	61~80	Female	White	Widowed	51~100	Grade II	Negative	Unknown	T1	N0	Yes	No	No	No	No/Unknown	No/Unknown
900	＞3	61~80	Male	Black	Divorced	Unknown	Unknown	Positive	Unknown	TX	N0	Yes	No	Yes	No	Yes	Yes
901	≤3	61~80	Male	White	Unmarried	Unknown	Grade IV	Positive	Unknown	TX	NX	No	No	No	No	No/Unknown	No/Unknown
902	≤3	61~80	Male	White	Widowed	Unknown	Unknown	Unknown	Unknown	TX	NX	No	No	Yes	No	No/Unknown	No/Unknown
903	＞3	61~80	Male	White	Married	51~100	Grade II	Unknown	Unknown	TX	NX	No	No	No	No	No/Unknown	Yes
904	≤3	＞80	Male	White	Divorced	21~50	Grade II	Negative	Unknown	T2	N0	Yes	No	Yes	No	No/Unknown	No/Unknown
905	＞3	61~80	Male	White	Married	Unknown	Grade II	Positive	Unknown	T2	N0	No	No	Yes	No	No/Unknown	Yes
906	≤3	61~80	Male	White	Married	51~100	Unknown	Positive	Unknown	T3	N0	No	No	No	No	No/Unknown	No/Unknown
907	≤3	61~80	Male	White	Unmarried	Unknown	Grade III	Unknown	Unknown	TX	NX	No	No	Yes	No	No/Unknown	No/Unknown
908	≤3	41~60	Male	White	Married	Unknown	Grade II	Positive	Unknown	TX	N1	No	No	No	No	No/Unknown	Yes
909	＞3	41~60	Male	White	Divorced	51~100	Unknown	Positive	Unknown	T3	N0	Yes	No	No	No	Yes	No/Unknown
910	≤3	61~80	Male	White	Married	Unknown	Grade II	Unknown	Unknown	TX	NX	No	No	No	No	No/Unknown	No/Unknown
911	≤3	41~60	Male	White	Unmarried	21~50	Unknown	Positive	Unknown	T2	N1	No	No	No	No	No/Unknown	No/Unknown
912	≤3	41~60	Male	Others	Married	21~50	Unknown	Positive	Unknown	T3	N0	No	No	No	No	No/Unknown	No/Unknown
913	≤3	＞80	Male	White	Married	Unknown	Grade I	Positive	Unknown	T1	NX	No	No	Yes	No	No/Unknown	Yes
914	＞3	＞80	Male	White	Married	＞100	Unknown	Positive	Unknown	T1	N0	Yes	No	No	No	No/Unknown	Yes
915	＞3	61~80	Male	White	Married	Unknown	Unknown	Positive	Unknown	T3	N0	No	No	No	No	No/Unknown	Yes
916	≤3	61~80	Male	White	Married	Unknown	Unknown	Positive	Unknown	TX	N0	Yes	No	Yes	No	No/Unknown	Yes
917	≤3	41~60	Male	White	Widowed	Unknown	Grade III	Positive	Unknown	TX	N0	No	No	No	No	No/Unknown	No/Unknown
918	≤3	41~60	Male	White	Unmarried	51~100	Unknown	Negative	Unknown	T3	N0	No	No	Yes	No	No/Unknown	No/Unknown
919	≤3	41~60	Male	White	Married	Unknown	Unknown	Unknown	Unknown	TX	NX	Yes	No	No	No	Yes	No/Unknown
920	≤3	41~60	Male	White	Divorced	51~100	Unknown	Positive	Ishak 5-6	T3	N1	Yes	No	No	No	No/Unknown	No/Unknown
921	＞3	41~60	Male	White	Married	＞100	Grade I	Positive	Unknown	T3	N0	No	No	No	No	Yes	Yes
922	≤3	41~60	Female	White	Married	Unknown	Grade III	Positive	Unknown	TX	N1	No	No	Yes	No	No/Unknown	No/Unknown
923	≤3	61~80	Male	White	Widowed	51~100	Unknown	Negative	Unknown	T3	N1	Unknown	Unknown	No	No	No/Unknown	No/Unknown
924	≤3	41~60	Male	White	Divorced	51~100	Unknown	Positive	Unknown	TX	NX	Yes	No	No	No	No/Unknown	No/Unknown
925	≤3	61~80	Male	White	Married	51~100	Grade III	Positive	Unknown	T3	N1	No	No	Yes	No	No/Unknown	No/Unknown
926	≤3	61~80	Male	White	Widowed	Unknown	Unknown	Unknown	Unknown	TX	N0	Unknown	Unknown	Yes	No	No/Unknown	No/Unknown
927	＞3	41~60	Male	White	Married	Unknown	Grade I	Negative	Unknown	T4	N0	No	No	Yes	No	No/Unknown	No/Unknown
928	≤3	＞80	Male	White	Married	Unknown	Unknown	Negative	Unknown	T3	N0	No	No	No	No	No/Unknown	No/Unknown
929	≤3	41~60	Male	White	Divorced	＞100	Unknown	Positive	Unknown	T3	N1	No	No	Yes	No	No/Unknown	No/Unknown
930	≤3	≤40	Male	Others	Unmarried	51~100	Unknown	Unknown	Unknown	T1	NX	No	No	Yes	No	No/Unknown	No/Unknown
931	≤3	41~60	Male	White	Married	≤20	Unknown	Positive	Ishak 5-6	T3	N0	No	No	No	No	No/Unknown	No/Unknown
932	≤3	41~60	Male	White	Divorced	21~50	Unknown	Positive	Ishak 5-6	T2	N0	Yes	No	No	No	No/Unknown	Yes
933	≤3	61~80	Male	Others	Divorced	51~100	Grade IV	Positive	Unknown	T1	N0	No	No	No	No	No/Unknown	No/Unknown
934	≤3	61~80	Male	Others	Separated	51~100	Unknown	Negative	Unknown	T1	N0	No	No	Unknown	No	No/Unknown	No/Unknown
935	＞3	61~80	Male	White	Married	＞100	Grade III	Positive	Unknown	T1	N0	No	No	No	No	No/Unknown	Yes
936	≤3	41~60	Female	White	Married	51~100	Unknown	Positive	Ishak 0-4	T3	N1	No	No	No	No	No/Unknown	Yes
937	＞3	61~80	Male	White	Divorced	21~50	Unknown	Positive	Unknown	T1	N0	No	No	No	No	No/Unknown	Yes
938	＞3	61~80	Male	White	Married	51~100	Unknown	Positive	Unknown	TX	NX	Yes	No	No	No	Yes	Yes
939	＞3	41~60	Male	White	Divorced	Unknown	Unknown	Positive	Ishak 5-6	T3	N1	Yes	No	No	No	Yes	Yes
940	＞3	41~60	Male	White	Unmarried	＞100	Unknown	Negative	Unknown	T3	NX	No	No	No	No	No/Unknown	Yes
941	≤3	41~60	Male	Black	Divorced	Unknown	Unknown	Positive	Unknown	T3	N1	Yes	No	Unknown	No	No/Unknown	Yes
942	≤3	61~80	Male	White	Divorced	Unknown	Grade II	Positive	Ishak 5-6	TX	N0	No	No	Yes	No	No/Unknown	No/Unknown
943	≤3	41~60	Male	Others	Married	＞100	Unknown	Positive	Unknown	T3	N0	No	No	Yes	No	No/Unknown	Yes
944	＞3	61~80	Male	Others	Married	＞100	Grade II	Positive	Unknown	T3	N0	No	No	Yes	No	No/Unknown	Yes
945	＞3	61~80	Male	White	Married	Unknown	Unknown	Unknown	Unknown	TX	N0	No	No	No	No	No/Unknown	No/Unknown
946	≤3	61~80	Male	White	Married	Unknown	Grade II	Positive	Unknown	T1	N0	No	No	Yes	No	No/Unknown	No/Unknown
947	＞3	41~60	Female	White	Married	＞100	Grade II	Negative	Unknown	T3	N1	No	No	No	No	Yes	Yes
948	＞3	41~60	Male	Black	Divorced	＞100	Unknown	Positive	Unknown	T3	N0	No	No	Yes	No	No/Unknown	No/Unknown
949	＞3	＞80	Male	White	Widowed	21~50	Grade II	Positive	Unknown	T3	N0	No	No	No	No	No/Unknown	Yes
950	≤3	41~60	Male	White	Divorced	21~50	Unknown	Positive	Unknown	T2	N0	No	No	No	No	No/Unknown	No/Unknown
951	≤3	61~80	Male	Others	Married	＞100	Unknown	Positive	Unknown	T4	N0	No	No	Yes	No	No/Unknown	No/Unknown
952	≤3	61~80	Female	White	Married	51~100	Unknown	Positive	Unknown	T3	N0	Yes	No	No	No	Yes	No/Unknown
953	＞3	61~80	Male	White	Married	21~50	Unknown	Positive	Unknown	T2	N0	Yes	No	No	No	Yes	Yes
954	＞3	61~80	Male	White	Married	51~100	Grade II	Positive	Unknown	T3	N0	No	No	Yes	No	Yes	Yes
955	≤3	61~80	Male	White	Divorced	＞100	Unknown	Positive	Unknown	T1	NX	No	No	No	No	No/Unknown	No/Unknown
956	≤3	61~80	Male	White	Widowed	Unknown	Unknown	Negative	Unknown	T1	NX	No	No	No	No	No/Unknown	No/Unknown
957	≤3	＞80	Male	Black	Married	Unknown	Unknown	Positive	Unknown	TX	N0	No	No	Yes	No	No/Unknown	No/Unknown
958	≤3	61~80	Male	White	Widowed	Unknown	Unknown	Positive	Unknown	TX	N0	Yes	No	No	No	Yes	No/Unknown
959	≤3	61~80	Male	White	Married	21~50	Grade III	Positive	Unknown	T1	N0	No	No	No	No	No/Unknown	Yes
960	≤3	61~80	Male	White	Married	21~50	Unknown	Positive	Ishak 5-6	T3	N0	No	No	No	No	No/Unknown	No/Unknown
961	≤3	61~80	Male	White	Married	Unknown	Unknown	Positive	Unknown	T1	NX	No	Unknown	Unknown	No	No/Unknown	No/Unknown
962	≤3	61~80	Male	White	Married	51~100	Unknown	Unknown	Unknown	T1	N1	No	No	No	No	No/Unknown	Yes
963	＞3	41~60	Male	White	Separated	21~50	Unknown	Positive	Ishak 5-6	T3	N0	No	No	Yes	No	No/Unknown	Yes
964	≤3	61~80	Male	White	Divorced	＞100	Unknown	Negative	Unknown	T3	N1	No	No	No	No	No/Unknown	Yes
965	＞3	＞80	Male	White	Married	51~100	Unknown	Unknown	Unknown	T3	N1	No	No	No	No	No/Unknown	Yes
966	≤3	＞80	Male	White	Widowed	＞100	Unknown	Unknown	Unknown	T3	N1	No	No	Yes	No	No/Unknown	No/Unknown
967	＞3	41~60	Female	White	Married	Unknown	Unknown	Positive	Unknown	T3	N0	No	No	No	No	No/Unknown	Yes
968	＞3	41~60	Male	White	Married	Unknown	Grade III	Negative	Unknown	TX	N0	No	No	Yes	No	No/Unknown	Yes
969	≤3	61~80	Male	White	Married	Unknown	Grade III	Positive	Unknown	T3	N1	No	No	Yes	No	No/Unknown	Yes
970	≤3	61~80	Female	Black	Widowed	21~50	Unknown	Positive	Ishak 5-6	T3	N0	Unknown	Unknown	Unknown	No	No/Unknown	No/Unknown
971	≤3	61~80	Male	White	Married	21~50	Unknown	Unknown	Unknown	T3	N0	Yes	No	No	No	Yes	Yes
972	＞3	41~60	Male	White	Married	Unknown	Grade III	Positive	Unknown	T3	NX	No	No	No	No	No/Unknown	No/Unknown
973	≤3	41~60	Male	White	Married	＞100	Unknown	Positive	Unknown	T3	N1	No	No	No	No	No/Unknown	Yes
974	≤3	＞80	Male	White	Married	＞100	Unknown	Positive	Unknown	T1	N0	No	No	No	No	No/Unknown	No/Unknown
975	≤3	61~80	Male	White	Divorced	＞100	Grade III	Positive	Ishak 5-6	T3	N1	No	No	No	No	No/Unknown	No/Unknown
976	≤3	61~80	Female	White	Married	＞100	Grade III	Positive	Unknown	T1	N0	No	No	Yes	No	No/Unknown	No/Unknown
977	＞3	61~80	Female	White	Married	＞100	Unknown	Unknown	Unknown	T3	N0	No	No	Yes	No	No/Unknown	Yes
978	≤3	41~60	Male	White	Married	＞100	Unknown	Unknown	Unknown	T3	NX	No	No	Yes	No	No/Unknown	No/Unknown
979	≤3	61~80	Male	White	Unmarried	51~100	Unknown	Positive	Unknown	T3	N1	No	No	No	No	No/Unknown	No/Unknown
980	＞3	41~60	Male	Others	Unmarried	＞100	Unknown	Positive	Ishak 0-4	T3	N0	No	No	Yes	No	No/Unknown	Yes
981	≤3	41~60	Male	White	Unmarried	51~100	Unknown	Positive	Ishak 0-4	T3	NX	Yes	No	Yes	No	No/Unknown	No/Unknown
982	≤3	61~80	Male	White	Married	Unknown	Unknown	Positive	Unknown	TX	NX	No	No	Yes	No	No/Unknown	No/Unknown
983	＞3	＞80	Male	White	Widowed	Unknown	Grade III	Positive	Unknown	TX	N0	No	No	Yes	No	No/Unknown	Yes
984	≤3	41~60	Female	White	Unmarried	＞100	Unknown	Positive	Unknown	T3	N1	No	No	Yes	No	No/Unknown	No/Unknown
985	≤3	41~60	Male	White	Married	Unknown	Unknown	Positive	Unknown	T3	N1	Yes	No	No	No	Yes	No/Unknown
986	≤3	61~80	Male	White	Unmarried	≤20	Unknown	Unknown	Unknown	T1	NX	No	No	No	No	No/Unknown	Yes
987	≤3	61~80	Male	Others	Married	51~100	Unknown	Positive	Unknown	T3	N0	No	No	Yes	No	No/Unknown	No/Unknown
988	＞3	61~80	Male	White	Married	≤20	Unknown	Positive	Unknown	T1	N0	Yes	No	Yes	No	Yes	Yes
989	＞3	41~60	Female	White	Married	51~100	Unknown	Positive	Unknown	T3	N1	No	No	No	No	No/Unknown	Yes
990	＞3	61~80	Male	White	Married	Unknown	Unknown	Positive	Ishak 5-6	TX	N0	Unknown	No	No	No	No/Unknown	No/Unknown
991	≤3	61~80	Male	Others	Divorced	Unknown	Unknown	Positive	Unknown	T4	N0	No	No	Yes	No	Yes	No/Unknown
992	＞3	≤40	Female	Black	Unknown	＞100	Unknown	Positive	Unknown	T3	N0	No	No	Yes	No	No/Unknown	Yes
993	≤3	41~60	Male	White	Married	21~50	Grade II	Unknown	Unknown	T3	NX	No	No	Yes	No	No/Unknown	No/Unknown
994	＞3	61~80	Female	White	Divorced	Unknown	Grade I	Unknown	Unknown	T1	NX	No	No	No	No	No/Unknown	No/Unknown
995	≤3	＞80	Female	White	Widowed	21~50	Unknown	Positive	Unknown	T1	N0	Yes	No	No	No	Yes	No/Unknown
996	＞3	61~80	Male	White	Married	＞100	Unknown	Negative	Ishak 5-6	T3	NX	Yes	No	No	No	Yes	Yes
997	＞3	41~60	Male	White	Divorced	21~50	Unknown	Negative	Ishak 5-6	T2	N1	No	No	No	No	No/Unknown	Yes
998	≤3	61~80	Male	White	Widowed	＞100	Unknown	Unknown	Unknown	TX	N1	No	No	Yes	No	No/Unknown	No/Unknown
999	≤3	61~80	Male	White	Unmarried	Unknown	Unknown	Unknown	Unknown	TX	N0	Yes	No	No	No	No/Unknown	No/Unknown
1000	≤3	41~60	Female	White	Married	51~100	Unknown	Positive	Unknown	T1	N0	No	No	No	No	No/Unknown	Yes
1001	≤3	61~80	Male	White	Married	Unknown	Grade IV	Unknown	Unknown	TX	N0	Yes	No	Yes	No	No/Unknown	No/Unknown
1002	≤3	61~80	Male	White	Married	Unknown	Grade I	Positive	Unknown	TX	N0	Yes	No	No	No	No/Unknown	No/Unknown
1003	≤3	61~80	Male	White	Married	Unknown	Grade III	Negative	Unknown	TX	N0	Yes	No	Yes	No	No/Unknown	Yes
1004	≤3	61~80	Male	White	Unknown	＞100	Unknown	Unknown	Unknown	TX	N0	No	No	Yes	No	No/Unknown	No/Unknown
1005	≤3	61~80	Male	White	Married	Unknown	Unknown	Negative	Unknown	TX	N0	No	No	Yes	No	No/Unknown	No/Unknown
1006	≤3	61~80	Male	Black	Unmarried	Unknown	Unknown	Positive	Unknown	TX	NX	Unknown	No	Yes	No	No/Unknown	No/Unknown
1007	≤3	61~80	Female	White	Divorced	51~100	Grade III	Positive	Unknown	T3	N1	No	No	Yes	No	No/Unknown	Yes
1008	≤3	61~80	Male	White	Married	Unknown	Grade II	Positive	Unknown	TX	NX	No	No	Yes	No	No/Unknown	No/Unknown
1009	＞3	41~60	Female	Black	Married	51~100	Grade III	Negative	Ishak 0-4	T3	N1	Yes	No	No	No	Yes	Yes
1010	＞3	41~60	Male	White	Married	Unknown	Grade II	Unknown	Unknown	TX	NX	Yes	No	No	No	Yes	Yes
1011	≤3	61~80	Female	White	Divorced	＞100	Grade III	Unknown	Unknown	T3	N0	Yes	No	No	No	No/Unknown	No/Unknown
1012	≤3	61~80	Male	White	Married	＞100	Grade II	Unknown	Unknown	T3	N0	Yes	No	Yes	No	Yes	Yes
1013	＞3	＞80	Male	White	Unknown	51~100	Grade II	Positive	Unknown	T3	N1	No	No	No	No	No/Unknown	No/Unknown
1014	≤3	61~80	Male	White	Widowed	Unknown	Unknown	Positive	Unknown	T4	N0	No	No	Yes	No	No/Unknown	No/Unknown
1015	＞3	61~80	Male	White	Married	Unknown	Unknown	Positive	Unknown	TX	NX	No	No	Yes	No	No/Unknown	Yes
1016	≤3	61~80	Female	White	Married	Unknown	Unknown	Unknown	Unknown	TX	NX	Unknown	Unknown	Unknown	No	No/Unknown	No/Unknown
1017	≤3	61~80	Female	Others	Married	51~100	Grade III	Positive	Unknown	T3	NX	No	No	Yes	No	No/Unknown	No/Unknown
1018	＞3	61~80	Male	White	Married	21~50	Grade III	Positive	Ishak 0-4	T1	N0	No	No	No	No	No/Unknown	Yes
1019	≤3	61~80	Male	White	Divorced	51~100	Unknown	Positive	Unknown	TX	N0	No	No	Yes	No	No/Unknown	No/Unknown
1020	≤3	61~80	Male	Black	Married	21~50	Grade II	Unknown	Unknown	T2	N0	No	No	No	No	No/Unknown	Yes
1021	＞3	61~80	Male	White	Married	＞100	Grade II	Positive	Unknown	T1	N0	Yes	Yes	No	No	Yes	Yes
1022	≤3	41~60	Male	White	Unmarried	Unknown	Unknown	Negative	Unknown	TX	NX	No	No	Yes	No	No/Unknown	No/Unknown
1023	≤3	61~80	Female	Others	Unknown	51~100	Unknown	Positive	Unknown	T1	N0	Unknown	Unknown	No	No	No/Unknown	Yes
1024	≤3	61~80	Male	White	Unmarried	Unknown	Unknown	Unknown	Unknown	TX	NX	No	Yes	Yes	No	Yes	No/Unknown
1025	≤3	61~80	Male	Others	Married	51~100	Unknown	Positive	Unknown	T3	N1	No	No	No	No	No/Unknown	No/Unknown
1026	≤3	≤40	Male	Others	Unknown	＞100	Unknown	Unknown	Ishak 5-6	TX	NX	Unknown	Unknown	Unknown	No	No/Unknown	No/Unknown
1027	≤3	61~80	Male	White	Divorced	51~100	Unknown	Positive	Unknown	T2	NX	Yes	No	Yes	No	No/Unknown	Yes
1028	＞3	61~80	Male	White	Widowed	21~50	Grade III	Unknown	Unknown	T2	N0	No	No	No	No	No/Unknown	No/Unknown
1029	≤3	61~80	Male	White	Divorced	51~100	Grade I	Negative	Unknown	T4	N1	Unknown	Unknown	Unknown	No	No/Unknown	No/Unknown
1030	≤3	61~80	Male	White	Married	Unknown	Grade II	Positive	Unknown	T1	N1	Yes	No	No	No	No/Unknown	No/Unknown
1031	≤3	41~60	Male	White	Unmarried	＞100	Unknown	Positive	Unknown	T3	N0	No	No	Yes	Local tumor destruction	No/Unknown	Yes
1032	＞3	61~80	Male	White	Married	＞100	Unknown	Positive	Unknown	T3	N1	No	No	No	No	No/Unknown	Yes
1033	≤3	41~60	Male	White	Unmarried	＞100	Unknown	Positive	Unknown	T3	NX	Unknown	Unknown	Unknown	No	No/Unknown	No/Unknown
1034	≤3	41~60	Male	White	Unmarried	Unknown	Unknown	Unknown	Unknown	TX	N0	Yes	No	No	No	No/Unknown	No/Unknown
1035	≤3	41~60	Male	White	Unmarried	＞100	Unknown	Negative	Unknown	T1	N0	No	No	No	No	No/Unknown	No/Unknown
1036	≤3	61~80	Male	White	Divorced	Unknown	Unknown	Unknown	Unknown	TX	N0	Yes	No	No	No	No/Unknown	No/Unknown
1037	≤3	61~80	Male	White	Married	51~100	Unknown	Unknown	Unknown	T3	N0	No	No	Yes	No	No/Unknown	No/Unknown
1038	＞3	61~80	Female	White	Widowed	21~50	Grade II	Positive	Unknown	T2	N0	No	No	No	No	Yes	Yes
1039	＞3	41~60	Female	Others	Married	51~100	Grade II	Positive	Unknown	T4	N0	No	No	No	No	No/Unknown	Yes
1040	≤3	41~60	Male	White	Unmarried	Unknown	Unknown	Positive	Unknown	TX	NX	No	No	No	No	No/Unknown	No/Unknown
1041	≤3	41~60	Female	White	Divorced	51~100	Unknown	Unknown	Unknown	T3	N1	No	No	Yes	No	No/Unknown	No/Unknown
1042	＞3	41~60	Female	Others	Married	21~50	Grade II	Positive	Unknown	TX	NX	Yes	No	No	Local tumor destruction	Yes	No/Unknown
1043	＞3	61~80	Male	White	Unmarried	＞100	Grade III	Positive	Unknown	T4	N0	Yes	No	Yes	Lobectomy	Yes	Yes
1044	≤3	41~60	Male	White	Unmarried	≤20	Grade IV	Unknown	Unknown	T3	N1	Unknown	Unknown	Unknown	No	No/Unknown	No/Unknown
1045	≤3	41~60	Male	White	Unmarried	51~100	Unknown	Positive	Ishak 5-6	T4	N0	No	No	No	No	No/Unknown	No/Unknown
1046	≤3	41~60	Male	White	Married	＞100	Grade III	Negative	Unknown	T3	N0	No	No	No	No	No/Unknown	No/Unknown
1047	≤3	41~60	Male	White	Married	51~100	Grade III	Positive	Unknown	T2	N0	Yes	No	No	No	No/Unknown	No/Unknown
1048	＞3	61~80	Male	White	Married	Unknown	Unknown	Unknown	Unknown	TX	NX	Yes	No	No	No	Yes	Yes
1049	＞3	61~80	Male	White	Married	Unknown	Grade II	Unknown	Unknown	T4	NX	Yes	No	No	No	Yes	Yes
1050	≤3	41~60	Male	White	Married	51~100	Grade III	Positive	Unknown	T3	N0	No	No	No	No	No/Unknown	No/Unknown
1051	≤3	61~80	Male	White	Widowed	Unknown	Grade I	Positive	Unknown	T4	N0	No	No	Yes	No	No/Unknown	Yes
1052	≤3	＞80	Male	White	Married	≤20	Unknown	Positive	Unknown	T2	N0	No	No	Yes	No	No/Unknown	No/Unknown
1053	＞3	61~80	Male	White	Divorced	Unknown	Grade III	Unknown	Unknown	TX	NX	No	No	No	No	No/Unknown	Yes
1054	≤3	61~80	Male	White	Married	＞100	Unknown	Positive	Unknown	T3	N0	No	No	Yes	No	No/Unknown	Yes
1055	＞3	41~60	Male	White	Unmarried	51~100	Grade III	Positive	Unknown	T1	N0	No	No	Yes	No	No/Unknown	No/Unknown
1056	＞3	61~80	Male	Others	Unmarried	Unknown	Grade III	Positive	Unknown	TX	NX	Yes	No	No	No	Yes	No/Unknown
1057	≤3	61~80	Female	White	Widowed	Unknown	Unknown	Negative	Unknown	TX	N0	Yes	No	Yes	No	No/Unknown	No/Unknown
1058	≤3	41~60	Male	White	Divorced	51~100	Unknown	Unknown	Unknown	T1	NX	Yes	No	No	No	Yes	Yes
1059	≤3	41~60	Male	Others	Married	21~50	Unknown	Positive	Unknown	T2	N0	No	No	No	No	No/Unknown	No/Unknown
1060	＞3	41~60	Male	White	Unknown	Unknown	Unknown	Negative	Unknown	TX	NX	No	Yes	No	Wedge resection	No/Unknown	No/Unknown
1061	≤3	41~60	Male	White	Married	51~100	Unknown	Positive	Ishak 5-6	T3	N0	Yes	No	No	No	No/Unknown	No/Unknown
1062	＞3	61~80	Male	White	Unmarried	Unknown	Grade III	Unknown	Unknown	TX	NX	No	No	No	No	No/Unknown	Yes
1063	≤3	61~80	Male	White	Divorced	21~50	Unknown	Positive	Ishak 5-6	T2	N0	No	No	Yes	No	No/Unknown	No/Unknown
1064	＞3	61~80	Male	White	Married	51~100	Unknown	Positive	Unknown	T1	N0	No	No	No	No	No/Unknown	Yes
1065	＞3	61~80	Male	White	Unmarried	Unknown	Unknown	Unknown	Unknown	TX	N0	Yes	Unknown	Unknown	No	Yes	Yes
1066	≤3	61~80	Female	Others	Married	Unknown	Grade III	Unknown	Unknown	TX	N0	No	No	Yes	No	No/Unknown	Yes
1067	≤3	41~60	Male	White	Divorced	Unknown	Grade II	Positive	Unknown	TX	NX	No	No	Yes	No	No/Unknown	No/Unknown
1068	≤3	61~80	Female	Others	Unmarried	Unknown	Unknown	Positive	Unknown	TX	NX	Unknown	Unknown	Unknown	No	No/Unknown	No/Unknown
1069	≤3	41~60	Male	White	Unmarried	Unknown	Unknown	Positive	Ishak 5-6	TX	NX	No	No	Yes	No	No/Unknown	No/Unknown
1070	≤3	61~80	Male	White	Married	＞100	Unknown	Positive	Unknown	T3	N0	No	No	Yes	No	No/Unknown	No/Unknown
1071	≤3	61~80	Male	White	Divorced	＞100	Unknown	Positive	Unknown	T4	N0	No	No	Yes	No	No/Unknown	No/Unknown
1072	≤3	61~80	Female	White	Married	51~100	Grade III	Negative	Unknown	T3	N1	No	No	No	No	No/Unknown	No/Unknown
1073	≤3	61~80	Male	White	Married	51~100	Grade III	Unknown	Unknown	T1	N0	No	No	Yes	No	No/Unknown	Yes
1074	≤3	61~80	Male	White	Married	Unknown	Unknown	Unknown	Unknown	TX	NX	Unknown	Unknown	Unknown	No	No/Unknown	No/Unknown
1075	＞3	61~80	Male	White	Widowed	51~100	Grade III	Positive	Unknown	T3	N1	No	No	No	No	No/Unknown	Yes
1076	≤3	41~60	Male	White	Married	＞100	Unknown	Positive	Unknown	T3	N1	No	No	No	No	No/Unknown	Yes
1077	≤3	61~80	Female	White	Married	＞100	Grade III	Positive	Unknown	T1	N0	No	No	No	No	No/Unknown	No/Unknown
1078	≤3	61~80	Male	White	Married	21~50	Unknown	Unknown	Unknown	T4	NX	No	No	Yes	No	No/Unknown	No/Unknown
1079	＞3	61~80	Male	Black	Married	Unknown	Unknown	Positive	Unknown	TX	N0	Yes	No	No	No	No/Unknown	Yes
1080	＞3	＞80	Female	Others	Widowed	21~50	Unknown	Positive	Ishak 5-6	T2	N0	Yes	No	No	No	No/Unknown	Yes
1081	≤3	61~80	Male	White	Unknown	Unknown	Unknown	Positive	Ishak 0-4	T2	N1	Yes	No	Yes	No	No/Unknown	No/Unknown
1082	＞3	61~80	Male	White	Divorced	21~50	Grade I	Positive	Unknown	T1	N0	No	No	Yes	No	No/Unknown	No/Unknown
1083	＞3	61~80	Female	White	Widowed	＞100	Grade III	Unknown	Unknown	T1	N0	No	No	Yes	No	No/Unknown	No/Unknown
1084	＞3	61~80	Male	White	Married	51~100	Grade II	Positive	Unknown	T1	N0	Yes	No	No	No	Yes	Yes
1085	＞3	＞80	Male	White	Married	21~50	Unknown	Positive	Unknown	T2	N0	No	No	No	No	No/Unknown	No/Unknown
1086	≤3	61~80	Male	White	Married	51~100	Unknown	Unknown	Unknown	T4	N0	No	No	No	No	No/Unknown	No/Unknown
1087	≤3	41~60	Male	White	Married	Unknown	Grade III	Positive	Unknown	TX	NX	No	No	Yes	No	No/Unknown	No/Unknown
1088	≤3	41~60	Male	White	Unmarried	Unknown	Unknown	Positive	Unknown	T1	NX	No	No	Yes	No	No/Unknown	No/Unknown
1089	≤3	61~80	Male	White	Married	51~100	Grade III	Positive	Unknown	T3	N1	No	No	Yes	No	No/Unknown	Yes
1090	＞3	61~80	Male	White	Married	Unknown	Unknown	Positive	Unknown	TX	N0	Yes	No	No	No	Yes	No/Unknown
1091	≤3	41~60	Male	White	Widowed	51~100	Unknown	Positive	Unknown	TX	N1	No	No	Yes	No	No/Unknown	Yes
1092	≤3	61~80	Male	White	Married	51~100	Grade III	Negative	Unknown	T3	N1	No	No	No	No	No/Unknown	No/Unknown
1093	≤3	41~60	Male	White	Divorced	＞100	Grade II	Positive	Unknown	T3	N1	No	Yes	No	No	No/Unknown	No/Unknown
1094	＞3	61~80	Female	White	Unmarried	51~100	Unknown	Unknown	Unknown	T1	N0	Yes	No	No	No	Yes	No/Unknown
1095	＞3	41~60	Male	White	Unmarried	51~100	Grade II	Positive	Unknown	T3	N0	No	Yes	No	Local tumor destruction	No/Unknown	No/Unknown
1096	≤3	61~80	Male	White	Divorced	Unknown	Unknown	Unknown	Unknown	TX	NX	Yes	No	Yes	No	No/Unknown	No/Unknown
1097	≤3	41~60	Male	White	Separated	＞100	Unknown	Positive	Unknown	T3	N1	No	No	Yes	No	No/Unknown	No/Unknown
1098	≤3	41~60	Male	White	Unmarried	21~50	Unknown	Negative	Unknown	T1	N1	No	No	No	No	No/Unknown	No/Unknown
1099	≤3	61~80	Male	White	Widowed	Unknown	Grade III	Positive	Unknown	T3	N0	Yes	No	No	No	Yes	No/Unknown
1100	≤3	41~60	Male	White	Married	＞100	Unknown	Negative	Ishak 5-6	T1	N0	No	No	No	No	No/Unknown	No/Unknown
1101	＞3	41~60	Male	White	Unmarried	21~50	Unknown	Positive	Unknown	T2	N0	Yes	Yes	No	No	No/Unknown	No/Unknown
1102	＞3	61~80	Male	White	Divorced	Unknown	Unknown	Positive	Unknown	TX	N0	Yes	No	No	No	Yes	Yes
1103	≤3	61~80	Male	White	Married	Unknown	Unknown	Positive	Unknown	TX	N0	No	No	Yes	No	No/Unknown	No/Unknown
1104	＞3	41~60	Male	White	Divorced	Unknown	Unknown	Unknown	Unknown	TX	NX	Unknown	Unknown	Unknown	No	No/Unknown	No/Unknown
1105	≤3	61~80	Male	White	Divorced	21~50	Grade I	Negative	Unknown	T1	N0	Yes	Yes	No	No	Yes	No/Unknown
1106	≤3	61~80	Male	Others	Married	51~100	Grade II	Positive	Unknown	T1	N0	No	No	Yes	No	No/Unknown	No/Unknown
1107	＞3	61~80	Male	White	Married	51~100	Unknown	Positive	Unknown	T3	N0	Yes	No	Yes	No	Yes	Yes
1108	≤3	61~80	Male	White	Married	＞100	Grade III	Negative	Unknown	T3	N1	No	No	Yes	No	No/Unknown	No/Unknown
1109	≤3	61~80	Male	Black	Divorced	Unknown	Grade III	Positive	Unknown	T2	N1	Yes	No	No	No	No/Unknown	No/Unknown
1110	≤3	41~60	Male	White	Married	Unknown	Grade II	Unknown	Unknown	TX	N0	Yes	No	No	No	No/Unknown	No/Unknown
1111	≤3	61~80	Male	White	Married	Unknown	Grade II	Unknown	Unknown	T3	N0	No	No	Yes	No	No/Unknown	No/Unknown
1112	＞3	61~80	Male	White	Married	51~100	Grade II	Positive	Unknown	T3	N0	Yes	No	No	No	No/Unknown	No/Unknown
1113	≤3	61~80	Male	White	Unmarried	Unknown	Grade II	Positive	Unknown	TX	N0	Yes	No	No	No	No/Unknown	No/Unknown
1114	≤3	61~80	Male	White	Unknown	＞100	Grade II	Positive	Unknown	T3	N0	No	No	No	No	No/Unknown	No/Unknown
1115	＞3	≤40	Female	White	Separated	＞100	Grade III	Positive	Unknown	T1	N0	No	No	Yes	No	No/Unknown	No/Unknown
1116	＞3	41~60	Male	White	Divorced	21~50	Unknown	Positive	Unknown	T2	N0	No	No	Yes	No	No/Unknown	Yes
1117	≤3	41~60	Female	White	Unmarried	Unknown	Grade I	Unknown	Unknown	TX	N0	No	No	No	No	No/Unknown	No/Unknown
1118	＞3	61~80	Male	White	Married	51~100	Grade I	Unknown	Ishak 0-4	T2	N0	No	No	Yes	No	No/Unknown	Yes
1119	≤3	41~60	Male	White	Married	51~100	Unknown	Positive	Unknown	T3	N1	No	No	No	No	No/Unknown	No/Unknown
1120	＞3	41~60	Male	White	Unmarried	51~100	Unknown	Unknown	Unknown	T1	N0	Yes	No	No	No	Yes	No/Unknown
1121	＞3	41~60	Male	White	Unmarried	21~50	Unknown	Positive	Ishak 5-6	T2	N0	Yes	No	No	No	Yes	Yes
1122	＞3	41~60	Male	White	Divorced	Unknown	Unknown	Positive	Unknown	TX	N0	Yes	No	No	No	Yes	Yes
1123	≤3	61~80	Male	White	Married	Unknown	Grade I	Unknown	Unknown	TX	N1	No	Yes	Yes	No	No/Unknown	No/Unknown
1124	＞3	61~80	Male	White	Married	51~100	Unknown	Unknown	Unknown	T1	N1	Yes	No	No	No	No/Unknown	No/Unknown
1125	＞3	61~80	Male	White	Unknown	Unknown	Unknown	Unknown	Unknown	T4	NX	Unknown	Unknown	Unknown	Surgery,unknown	No/Unknown	Yes
1126	＞3	41~60	Male	White	Unmarried	21~50	Unknown	Positive	Unknown	T2	N0	Yes	No	No	No	Yes	Yes
1127	≤3	41~60	Male	White	Unmarried	51~100	Unknown	Positive	Ishak 5-6	T4	N1	No	No	No	No	No/Unknown	No/Unknown
1128	＞3	41~60	Male	White	Married	51~100	Grade II	Unknown	Unknown	T3	N0	Yes	No	No	No	No/Unknown	Yes
1129	＞3	41~60	Male	White	Married	51~100	Unknown	Positive	Ishak 5-6	T3	N0	Yes	No	No	No	No/Unknown	No/Unknown
1130	≤3	41~60	Male	Others	Married	21~50	Unknown	Positive	Unknown	T2	NX	No	No	Yes	No	No/Unknown	No/Unknown
1131	＞3	61~80	Male	White	Married	21~50	Unknown	Positive	Unknown	T1	N0	No	No	No	No	No/Unknown	Yes
1132	≤3	＞80	Male	White	Unknown	51~100	Grade II	Negative	Unknown	T4	N0	No	No	No	No	No/Unknown	No/Unknown
1133	≤3	41~60	Female	White	Unmarried	＞100	Grade II	Positive	Ishak 5-6	T3	N0	No	No	Yes	No	No/Unknown	No/Unknown
1134	≤3	61~80	Male	White	Married	＞100	Unknown	Unknown	Unknown	T3	N0	No	No	No	No	No/Unknown	No/Unknown
1135	≤3	61~80	Male	White	Unknown	＞100	Unknown	Positive	Unknown	TX	N0	Yes	No	No	No	No/Unknown	No/Unknown
1136	＞3	＞80	Male	White	Unknown	Unknown	Unknown	Negative	Unknown	TX	NX	Yes	No	No	No	No/Unknown	Yes
1137	≤3	61~80	Male	Others	Married	51~100	Grade II	Unknown	Unknown	T1	N0	Yes	No	No	No	Yes	No/Unknown
1138	＞3	≤40	Female	White	Unknown	Unknown	Grade II	Negative	Unknown	TX	N0	No	No	Yes	No	No/Unknown	Yes
1139	＞3	41~60	Male	White	Divorced	＞100	Unknown	Positive	Unknown	T3	N0	No	No	No	No	Yes	Yes
1140	＞3	61~80	Male	White	Married	51~100	Unknown	Unknown	Unknown	T1	N0	Yes	No	No	No	Yes	Yes
1141	＞3	61~80	Male	White	Married	＞100	Unknown	Positive	Unknown	T3	N0	No	No	No	No	No/Unknown	Yes
1142	≤3	41~60	Male	White	Unmarried	Unknown	Unknown	Unknown	Unknown	TX	NX	Unknown	Unknown	Unknown	No	No/Unknown	No/Unknown
1143	＞3	41~60	Male	White	Divorced	21~50	Unknown	Unknown	Unknown	TX	N0	No	No	No	No	No/Unknown	No/Unknown
1144	＞3	41~60	Male	White	Married	Unknown	Grade I	Negative	Unknown	TX	N1	Yes	No	No	No	Yes	Yes
1145	≤3	61~80	Female	White	Widowed	51~100	Unknown	Positive	Unknown	T3	N0	No	No	Yes	No	No/Unknown	No/Unknown
1146	≤3	61~80	Male	White	Married	Unknown	Unknown	Positive	Unknown	TX	N0	Yes	No	No	No	Yes	Yes
1147	＞3	41~60	Male	White	Married	51~100	Unknown	Positive	Ishak 5-6	T2	N0	No	No	No	No	No/Unknown	No/Unknown
1148	≤3	＞80	Male	White	Widowed	51~100	Grade I	Negative	Unknown	T1	N0	Yes	No	No	No	Yes	No/Unknown
1149	＞3	41~60	Male	White	Widowed	＞100	Unknown	Positive	Unknown	T3	N0	Yes	No	No	No	No/Unknown	No/Unknown
1150	≤3	61~80	Male	White	Unknown	Unknown	Unknown	Negative	Unknown	T4	N1	No	No	Yes	No	No/Unknown	No/Unknown
1151	≤3	61~80	Male	White	Divorced	21~50	Unknown	Positive	Unknown	T1	N0	Yes	Yes	No	No	No/Unknown	No/Unknown
1152	≤3	41~60	Male	White	Divorced	Unknown	Unknown	Positive	Unknown	T1	N0	Yes	No	No	No	No/Unknown	No/Unknown
1153	≤3	61~80	Male	White	Divorced	Unknown	Grade II	Unknown	Unknown	T2	N0	Yes	No	No	No	No/Unknown	Yes
1154	＞3	61~80	Male	White	Widowed	51~100	Unknown	Unknown	Unknown	TX	N0	No	No	Yes	No	No/Unknown	No/Unknown
1155	＞3	41~60	Male	White	Divorced	≤20	Unknown	Positive	Unknown	TX	N0	Yes	No	No	No	Yes	Yes
1156	≤3	61~80	Male	White	Married	Unknown	Unknown	Positive	Unknown	TX	NX	Yes	No	No	No	No/Unknown	No/Unknown
1157	≤3	61~80	Male	Others	Married	51~100	Unknown	Positive	Unknown	TX	N0	Yes	No	No	No	No/Unknown	No/Unknown
1158	＞3	61~80	Male	White	Divorced	Unknown	Unknown	Positive	Unknown	TX	N0	No	No	Yes	No	No/Unknown	No/Unknown
1159	＞3	61~80	Male	White	Widowed	Unknown	Unknown	Positive	Ishak 5-6	T3	N0	No	No	No	No	No/Unknown	Yes
1160	≤3	61~80	Male	White	Unknown	Unknown	Unknown	Unknown	Unknown	TX	N0	Yes	No	No	No	Yes	No/Unknown
1161	≤3	61~80	Female	White	Married	Unknown	Unknown	Unknown	Unknown	TX	NX	Unknown	Unknown	Unknown	No	No/Unknown	No/Unknown
1162	≤3	41~60	Male	White	Divorced	51~100	Unknown	Positive	Unknown	T4	N1	No	No	Yes	No	No/Unknown	Yes
1163	＞3	＞80	Female	White	Widowed	51~100	Unknown	Negative	Unknown	T4	N1	No	No	No	No	No/Unknown	Yes
1164	＞3	61~80	Male	White	Married	Unknown	Unknown	Positive	Ishak 5-6	T1	N0	No	No	No	No	No/Unknown	Yes
1165	＞3	61~80	Female	White	Married	51~100	Unknown	Negative	Unknown	T1	N0	No	No	Yes	No	Yes	No/Unknown
1166	≤3	61~80	Male	White	Married	Unknown	Unknown	Positive	Unknown	TX	N0	No	No	Yes	No	No/Unknown	No/Unknown
1167	≤3	＞80	Male	White	Married	51~100	Unknown	Positive	Unknown	T3	N0	No	No	Yes	No	No/Unknown	No/Unknown
1168	＞3	61~80	Male	Others	Married	Unknown	Grade I	Unknown	Unknown	TX	NX	Yes	No	Yes	No	No/Unknown	Yes
1169	＞3	61~80	Female	White	Unknown	51~100	Grade III	Positive	Unknown	T3	N0	Yes	No	No	No	No/Unknown	Yes
1170	≤3	61~80	Male	White	Divorced	21~50	Unknown	Negative	Ishak 5-6	T1	NX	No	No	No	No	No/Unknown	No/Unknown
1171	＞3	61~80	Male	White	Married	≤20	Unknown	Positive	Ishak 5-6	T2	N0	Yes	No	No	No	Yes	No/Unknown
1172	＞3	61~80	Male	White	Married	21~50	Grade I	Unknown	Unknown	T1	N0	Yes	No	No	No	No/Unknown	Yes
1173	≤3	61~80	Male	Others	Married	＞100	Grade II	Positive	Unknown	T3	N0	Yes	No	No	No	No/Unknown	No/Unknown
1174	≤3	41~60	Female	White	Widowed	51~100	Unknown	Positive	Ishak 5-6	T3	NX	Yes	No	Unknown	No	No/Unknown	No/Unknown
1175	＞3	41~60	Male	Others	Married	Unknown	Unknown	Positive	Ishak 5-6	TX	NX	Yes	No	No	No	Yes	No/Unknown
1176	≤3	41~60	Male	White	Unmarried	＞100	Unknown	Positive	Ishak 5-6	T3	NX	Yes	No	No	No	Yes	Yes
1177	＞3	≤40	Male	White	Married	21~50	Unknown	Unknown	Unknown	T1	N0	No	No	Yes	Wedge resection	No/Unknown	No/Unknown
1178	≤3	61~80	Male	White	Married	21~50	Grade II	Negative	Ishak 0-4	T2	NX	No	No	Yes	No	No/Unknown	No/Unknown
1179	＞3	61~80	Male	White	Separated	51~100	Grade II	Positive	Unknown	T1	NX	Yes	No	No	No	No/Unknown	Yes
1180	＞3	41~60	Male	White	Married	21~50	Unknown	Negative	Ishak 0-4	T2	N0	No	No	No	No	No/Unknown	Yes
1181	≤3	61~80	Male	White	Unmarried	＞100	Grade III	Positive	Unknown	TX	NX	No	No	Yes	No	No/Unknown	Yes
1182	≤3	＞80	Male	Others	Married	51~100	Grade II	Unknown	Unknown	T3	N0	No	No	No	No	Yes	No/Unknown
1183	＞3	61~80	Male	White	Unmarried	≤20	Unknown	Negative	Ishak 0-4	TX	NX	Unknown	Unknown	Unknown	No	No/Unknown	No/Unknown
1184	≤3	61~80	Female	White	Married	＞100	Grade II	Negative	Unknown	T3	NX	Unknown	Unknown	Yes	No	No/Unknown	No/Unknown
1185	＞3	41~60	Male	White	Married	＞100	Unknown	Negative	Unknown	T3	N0	No	No	Yes	No	No/Unknown	Yes
1186	≤3	41~60	Male	White	Married	Unknown	Unknown	Negative	Unknown	T3	N1	No	No	Yes	No	No/Unknown	No/Unknown
1187	≤3	61~80	Male	White	Married	51~100	Unknown	Unknown	Ishak 5-6	T1	N1	No	No	No	No	No/Unknown	No/Unknown
1188	＞3	61~80	Female	White	Widowed	21~50	Grade I	Positive	Ishak 5-6	T2	N0	Yes	No	No	No	No/Unknown	Yes
1189	≤3	41~60	Female	White	Married	Unknown	Grade III	Positive	Ishak 5-6	T3	NX	No	No	Yes	No	No/Unknown	No/Unknown
1190	≤3	61~80	Male	White	Married	51~100	Unknown	Positive	Unknown	TX	NX	Unknown	Unknown	Yes	No	No/Unknown	Yes
1191	≤3	61~80	Male	White	Married	51~100	Unknown	Positive	Unknown	T3	N1	Yes	No	No	No	Yes	Yes
1192	＞3	＞80	Male	White	Widowed	21~50	Grade II	Unknown	Ishak 5-6	TX	NX	Yes	Yes	No	No	Yes	Yes
1193	≤3	61~80	Female	White	Married	21~50	Unknown	Positive	Ishak 5-6	T4	N0	No	No	No	No	No/Unknown	No/Unknown
1194	＞3	41~60	Male	White	Unmarried	Unknown	Unknown	Positive	Ishak 5-6	T3	N1	Yes	No	Yes	No	No/Unknown	No/Unknown
1195	≤3	＞80	Female	Others	Widowed	51~100	Unknown	Positive	Unknown	T4	N0	No	No	Yes	No	No/Unknown	Yes
1196	≤3	41~60	Male	White	Married	21~50	Unknown	Positive	Unknown	TX	NX	Unknown	Unknown	Yes	No	No/Unknown	No/Unknown
1197	≤3	61~80	Male	White	Divorced	＞100	Grade II	Positive	Unknown	T3	N0	No	No	No	No	No/Unknown	No/Unknown
1198	＞3	41~60	Female	White	Unknown	＞100	Unknown	Positive	Unknown	T2	N0	No	No	Yes	No	No/Unknown	Yes
1199	≤3	61~80	Male	White	Unmarried	21~50	Unknown	Unknown	Unknown	T2	NX	No	Unknown	Unknown	No	No/Unknown	No/Unknown
1200	≤3	41~60	Male	White	Married	＞100	Unknown	Positive	Unknown	T3	N0	No	No	Yes	No	No/Unknown	No/Unknown
1201	≤3	61~80	Male	White	Divorced	51~100	Unknown	Positive	Unknown	T4	NX	No	No	Yes	No	Yes	Yes
1202	≤3	41~60	Male	White	Widowed	Unknown	Unknown	Positive	Ishak 5-6	T2	N0	Yes	No	Yes	No	No/Unknown	Yes
1203	＞3	61~80	Male	White	Married	21~50	Unknown	Positive	Ishak 5-6	T1	N0	No	No	Yes	No	No/Unknown	Yes
1204	≤3	61~80	Male	White	Married	Unknown	Unknown	Negative	Unknown	TX	NX	No	No	No	No	No/Unknown	No/Unknown
1205	＞3	≤40	Male	Black	Unmarried	＞100	Unknown	Positive	Ishak 5-6	T4	NX	No	No	Yes	No	No/Unknown	Yes
1206	≤3	41~60	Male	White	Unmarried	Unknown	Grade III	Unknown	Ishak 5-6	TX	NX	Yes	No	Yes	No	No/Unknown	No/Unknown
1207	≤3	41~60	Female	White	Divorced	51~100	Grade II	Positive	Unknown	T3	N1	No	No	No	No	No/Unknown	Yes
1208	≤3	41~60	Male	White	Divorced	51~100	Grade III	Unknown	Unknown	T3	NX	No	No	No	No	No/Unknown	No/Unknown
1209	＞3	41~60	Male	Black	Married	51~100	Unknown	Positive	Unknown	T1	N0	Yes	No	Yes	No	No/Unknown	Yes
1210	≤3	41~60	Female	White	Unmarried	＞100	Unknown	Positive	Ishak 5-6	T3	N0	No	No	No	No	No/Unknown	No/Unknown
1211	≤3	61~80	Male	White	Widowed	Unknown	Unknown	Positive	Ishak 5-6	T3	N0	Yes	No	No	No	Yes	No/Unknown
1212	≤3	61~80	Male	Others	Married	≤20	Unknown	Positive	Ishak 5-6	T2	NX	Yes	No	No	No	No/Unknown	No/Unknown
1213	≤3	41~60	Male	Others	Divorced	51~100	Unknown	Positive	Unknown	T3	NX	No	No	Yes	No	No/Unknown	No/Unknown
1214	＞3	61~80	Male	Others	Married	51~100	Unknown	Positive	Unknown	T3	N0	No	No	Yes	No	No/Unknown	No/Unknown
1215	＞3	61~80	Male	Others	Married	21~50	Unknown	Unknown	Ishak 5-6	T2	NX	No	No	No	No	No/Unknown	Yes
1216	≤3	41~60	Male	White	Unmarried	51~100	Unknown	Positive	Ishak 5-6	T4	N0	No	No	Yes	No	No/Unknown	No/Unknown
1217	≤3	41~60	Female	White	Married	Unknown	Grade III	Unknown	Unknown	TX	NX	Yes	No	No	No	Yes	No/Unknown
1218	≤3	41~60	Female	White	Married	21~50	Unknown	Positive	Ishak 5-6	T2	N0	No	No	No	No	No/Unknown	No/Unknown
1219	≤3	41~60	Male	White	Married	21~50	Grade II	Unknown	Ishak 5-6	T1	N0	No	No	No	No	No/Unknown	No/Unknown
1220	＞3	41~60	Male	Others	Married	＞100	Grade III	Negative	Ishak 0-4	TX	N0	No	No	Yes	No	No/Unknown	Yes
1221	≤3	61~80	Male	Black	Married	＞100	Unknown	Positive	Ishak 5-6	T3	N0	No	No	No	No	No/Unknown	No/Unknown
1222	≤3	41~60	Male	Others	Unknown	51~100	Unknown	Positive	Unknown	T3	N1	No	No	No	No	No/Unknown	Yes
1223	＞3	≤40	Male	White	Unmarried	Unknown	Unknown	Positive	Unknown	TX	NX	No	No	Yes	No	No/Unknown	Yes
1224	≤3	61~80	Female	White	Unknown	Unknown	Unknown	Unknown	Unknown	TX	NX	Yes	Yes	Unknown	No	No/Unknown	No/Unknown
1225	＞3	61~80	Male	White	Divorced	51~100	Unknown	Positive	Unknown	T3	N1	No	No	Unknown	No	No/Unknown	Yes
1226	≤3	41~60	Male	White	Unknown	21~50	Unknown	Negative	Unknown	TX	NX	No	No	No	No	No/Unknown	Yes
1227	＞3	61~80	Male	Black	Married	Unknown	Grade I	Unknown	Unknown	TX	N1	Yes	No	No	No	Yes	No/Unknown
1228	＞3	41~60	Male	White	Married	Unknown	Unknown	Unknown	Ishak 5-6	T1	N0	Yes	No	No	No	Yes	Yes
1229	≤3	41~60	Male	White	Divorced	＞100	Unknown	Unknown	Ishak 5-6	T3	NX	No	No	Yes	No	No/Unknown	No/Unknown
1230	＞3	41~60	Male	Others	Married	21~50	Unknown	Unknown	Unknown	T1	N0	No	No	No	No	No/Unknown	Yes
1231	≤3	41~60	Male	White	Married	21~50	Grade I	Unknown	Ishak 5-6	TX	NX	Yes	No	Yes	No	No/Unknown	No/Unknown
1232	≤3	61~80	Male	Black	Unmarried	51~100	Unknown	Positive	Ishak 5-6	T1	N0	No	No	No	Local tumor destruction	No/Unknown	No/Unknown
1233	＞3	41~60	Female	White	Unmarried	＞100	Grade III	Positive	Unknown	T3	N0	No	No	Yes	No	No/Unknown	Yes
1234	≤3	＞80	Male	White	Separated	21~50	Unknown	Unknown	Unknown	T1	N1	No	No	No	No	No/Unknown	No/Unknown
1235	≤3	61~80	Male	White	Widowed	51~100	Unknown	Positive	Ishak 5-6	T3	NX	No	No	No	No	No/Unknown	No/Unknown
1236	＞3	61~80	Male	White	Married	51~100	Unknown	Positive	Unknown	T4	NX	Yes	No	No	No	No/Unknown	No/Unknown
1237	≤3	61~80	Male	Others	Divorced	21~50	Unknown	Positive	Ishak 5-6	T3	NX	No	No	No	No	No/Unknown	No/Unknown
1238	＞3	41~60	Female	White	Unmarried	51~100	Unknown	Negative	Unknown	T3	N0	No	No	Yes	No	No/Unknown	No/Unknown
1239	＞3	＞80	Male	White	Married	51~100	Grade III	Negative	Unknown	T3	N1	No	No	Yes	No	No/Unknown	Yes
1240	＞3	41~60	Male	Others	Married	＞100	Unknown	Positive	Ishak 5-6	T4	NX	No	No	Yes	No	No/Unknown	Yes
1241	＞3	61~80	Female	Others	Married	＞100	Unknown	Positive	Ishak 5-6	T3	N0	Yes	No	No	No	Yes	Yes
1242	≤3	41~60	Female	Others	Widowed	Unknown	Unknown	Unknown	Unknown	TX	N0	No	No	No	No	No/Unknown	No/Unknown
1243	＞3	61~80	Male	Others	Married	51~100	Grade II	Unknown	Ishak 5-6	T1	N0	No	No	No	No	No/Unknown	Yes
1244	≤3	＞80	Male	White	Unmarried	51~100	Unknown	Positive	Unknown	T3	N0	Yes	No	No	No	Yes	No/Unknown
1245	＞3	61~80	Male	White	Married	＞100	Unknown	Positive	Ishak 5-6	T3	N1	No	No	No	No	No/Unknown	Yes
1246	＞3	61~80	Male	White	Married	＞100	Grade II	Positive	Ishak 0-4	T3	N1	No	No	Yes	No	No/Unknown	Yes
1247	≤3	61~80	Male	White	Married	＞100	Unknown	Negative	Unknown	T1	N0	Yes	No	No	No	Yes	No/Unknown
1248	≤3	61~80	Male	Others	Unknown	51~100	Grade III	Unknown	Unknown	T3	N0	No	No	Yes	No	No/Unknown	Yes
1249	≤3	41~60	Male	White	Unmarried	Unknown	Unknown	Positive	Ishak 5-6	TX	N0	No	No	Yes	No	No/Unknown	Yes
1250	＞3	41~60	Male	White	Divorced	＞100	Grade II	Positive	Ishak 5-6	T3	N0	No	No	No	No	No/Unknown	No/Unknown
1251	＞3	61~80	Male	White	Widowed	＞100	Grade II	Unknown	Unknown	T3	NX	No	No	No	No	No/Unknown	Yes
1252	＞3	41~60	Male	White	Unmarried	＞100	Unknown	Positive	Ishak 5-6	T3	N0	No	No	No	No	No/Unknown	No/Unknown
1253	≤3	41~60	Male	Others	Married	＞100	Unknown	Positive	Unknown	T3	N1	Yes	No	Yes	No	Yes	No/Unknown
1254	≤3	61~80	Male	White	Unmarried	21~50	Unknown	Positive	Ishak 5-6	T1	NX	Yes	No	No	No	Yes	No/Unknown
1255	≤3	61~80	Male	White	Unknown	＞100	Unknown	Negative	Ishak 5-6	T4	N1	Yes	No	No	No	No/Unknown	No/Unknown
1256	＞3	41~60	Male	White	Unmarried	51~100	Unknown	Positive	Ishak 5-6	T3	N0	No	No	No	No	No/Unknown	No/Unknown
1257	≤3	61~80	Male	White	Unmarried	Unknown	Unknown	Unknown	Unknown	TX	NX	Unknown	Unknown	Unknown	No	No/Unknown	No/Unknown
1258	≤3	41~60	Male	White	Unmarried	51~100	Unknown	Positive	Ishak 5-6	T3	N1	No	No	Yes	No	No/Unknown	No/Unknown
1259	≤3	41~60	Male	Black	Divorced	Unknown	Grade II	Positive	Ishak 5-6	TX	N1	Yes	No	Yes	No	No/Unknown	No/Unknown
1260	＞3	61~80	Male	White	Divorced	21~50	Unknown	Unknown	Ishak 5-6	T2	N0	No	No	No	No	No/Unknown	Yes
1261	＞3	41~60	Male	White	Divorced	51~100	Unknown	Positive	Ishak 5-6	T3	NX	No	No	Yes	No	No/Unknown	No/Unknown
1262	≤3	61~80	Male	White	Married	＞100	Grade II	Unknown	Unknown	TX	NX	Yes	No	No	No	No/Unknown	No/Unknown
1263	＞3	41~60	Male	White	Married	21~50	Grade II	Positive	Ishak 5-6	T1	NX	No	No	No	No	No/Unknown	No/Unknown
1264	＞3	41~60	Male	Black	Divorced	＞100	Unknown	Positive	Unknown	T4	N1	No	No	No	No	No/Unknown	Yes
1265	≤3	61~80	Male	White	Divorced	Unknown	Unknown	Unknown	Unknown	TX	NX	No	Yes	No	No	No/Unknown	No/Unknown
1266	≤3	41~60	Male	Others	Unmarried	＞100	Grade II	Positive	Ishak 5-6	T3	N1	Yes	No	No	No	No/Unknown	No/Unknown
1267	＞3	61~80	Male	White	Unmarried	Unknown	Unknown	Negative	Unknown	TX	N0	No	No	No	No	No/Unknown	Yes
1268	≤3	61~80	Male	White	Divorced	21~50	Unknown	Unknown	Unknown	T2	N0	No	No	Yes	No	No/Unknown	Yes
1269	≤3	＞80	Male	White	Married	Unknown	Unknown	Positive	Ishak 5-6	TX	NX	No	No	Yes	No	No/Unknown	No/Unknown
1270	＞3	61~80	Male	White	Married	21~50	Unknown	Positive	Ishak 5-6	T3	N0	No	No	No	No	No/Unknown	Yes
1271	≤3	61~80	Male	White	Unmarried	＞100	Unknown	Unknown	Ishak 5-6	T3	NX	Yes	No	No	No	Yes	Yes
1272	＞3	41~60	Male	Black	Divorced	＞100	Unknown	Positive	Unknown	T3	N1	No	No	Yes	No	No/Unknown	No/Unknown
1273	≤3	41~60	Male	Black	Divorced	＞100	Unknown	Positive	Unknown	T3	N1	Yes	No	Yes	No	No/Unknown	Yes
1274	≤3	41~60	Male	Black	Married	＞100	Unknown	Positive	Ishak 5-6	T3	N1	No	No	Yes	No	No/Unknown	No/Unknown
1275	≤3	61~80	Female	Black	Unknown	＞100	Unknown	Positive	Ishak 5-6	T3	N1	No	No	Yes	No	No/Unknown	No/Unknown
1276	＞3	41~60	Male	White	Divorced	21~50	Unknown	Positive	Ishak 5-6	T1	N0	No	Yes	Yes	No	No/Unknown	No/Unknown
1277	≤3	41~60	Male	Others	Married	51~100	Grade II	Positive	Ishak 5-6	T3	N0	No	No	No	No	No/Unknown	No/Unknown
1278	＞3	41~60	Male	White	Separated	＞100	Unknown	Positive	Ishak 5-6	T3	N1	No	No	No	No	No/Unknown	Yes
1279	＞3	61~80	Male	White	Married	51~100	Unknown	Negative	Unknown	T3	N1	No	No	No	No	Yes	No/Unknown
1280	≤3	41~60	Male	White	Married	＞100	Unknown	Negative	Ishak 5-6	T3	NX	No	No	Yes	No	No/Unknown	No/Unknown
1281	≤3	61~80	Female	White	Divorced	Unknown	Grade III	Unknown	Unknown	TX	NX	No	No	Yes	No	No/Unknown	No/Unknown
1282	＞3	41~60	Male	White	Divorced	21~50	Unknown	Negative	Unknown	T1	N0	Yes	No	No	No	Yes	No/Unknown
1283	＞3	41~60	Male	Others	Married	21~50	Unknown	Positive	Ishak 5-6	T3	N0	No	No	No	No	Yes	Yes
1284	≤3	61~80	Male	White	Unknown	＞100	Grade III	Negative	Ishak 5-6	T1	N1	No	No	No	No	No/Unknown	No/Unknown
1285	＞3	61~80	Female	White	Unknown	51~100	Unknown	Positive	Unknown	T4	N0	Yes	No	No	No	No/Unknown	No/Unknown
1286	≤3	41~60	Male	White	Married	51~100	Unknown	Positive	Unknown	T3	N0	No	No	Unknown	No	No/Unknown	Yes
1287	≤3	61~80	Male	White	Divorced	Unknown	Unknown	Positive	Ishak 5-6	T3	NX	No	No	Yes	No	No/Unknown	No/Unknown
1288	≤3	61~80	Male	White	Married	＞100	Unknown	Positive	Ishak 5-6	T4	NX	No	No	Yes	No	No/Unknown	No/Unknown
1289	＞3	61~80	Male	White	Unmarried	21~50	Unknown	Positive	Ishak 5-6	T3	NX	No	No	No	No	Yes	No/Unknown
1290	＞3	≤40	Male	White	Unmarried	＞100	Grade II	Negative	Ishak 0-4	T3	N1	No	No	No	Lobectomy	No/Unknown	No/Unknown
1291	＞3	41~60	Male	White	Married	51~100	Unknown	Positive	Ishak 5-6	T4	N1	No	No	No	No	No/Unknown	Yes
1292	＞3	61~80	Male	White	Married	Unknown	Unknown	Negative	Ishak 5-6	TX	N1	Yes	Unknown	Unknown	No	Yes	Yes
1293	≤3	61~80	Male	White	Unmarried	Unknown	Unknown	Positive	Ishak 5-6	TX	NX	Unknown	Unknown	Unknown	No	No/Unknown	No/Unknown
1294	＞3	＞80	Male	White	Widowed	51~100	Grade I	Unknown	Unknown	TX	NX	Unknown	Unknown	Unknown	No	No/Unknown	Yes
1295	＞3	41~60	Male	White	Divorced	21~50	Unknown	Positive	Unknown	T1	NX	Yes	No	No	No	Yes	No/Unknown
1296	≤3	61~80	Male	White	Widowed	Unknown	Grade III	Positive	Unknown	TX	N1	No	No	Yes	No	No/Unknown	Yes
1297	＞3	41~60	Male	White	Unmarried	Unknown	Unknown	Positive	Ishak 5-6	TX	NX	No	No	No	No	No/Unknown	Yes
1298	＞3	61~80	Male	White	Married	51~100	Unknown	Positive	Unknown	T4	N0	No	No	No	No	No/Unknown	Yes
1299	≤3	≤40	Male	Others	Married	＞100	Grade II	Positive	Unknown	T3	N0	Yes	No	No	No	Yes	Yes
1300	＞3	41~60	Male	Others	Married	21~50	Unknown	Positive	Unknown	T2	NX	No	No	Yes	No	No/Unknown	Yes
1301	＞3	61~80	Male	White	Married	51~100	Grade II	Positive	Unknown	T1	N0	No	No	Yes	No	Yes	Yes
1302	≤3	61~80	Male	White	Married	51~100	Unknown	Positive	Unknown	T3	N0	No	No	Yes	No	No/Unknown	No/Unknown
1303	≤3	41~60	Male	White	Unknown	Unknown	Unknown	Positive	Unknown	TX	N0	No	No	No	No	No/Unknown	No/Unknown
1304	≤3	61~80	Female	White	Married	51~100	Unknown	Positive	Ishak 5-6	T3	NX	No	No	No	No	No/Unknown	No/Unknown
1305	≤3	61~80	Male	White	Divorced	Unknown	Unknown	Positive	Unknown	T3	NX	No	No	Yes	No	No/Unknown	No/Unknown
1306	≤3	41~60	Male	White	Unmarried	51~100	Unknown	Positive	Unknown	T3	N1	No	No	No	No	No/Unknown	Yes
1307	≤3	61~80	Male	White	Married	Unknown	Grade II	Negative	Unknown	T4	NX	No	No	Yes	No	No/Unknown	No/Unknown
1308	＞3	41~60	Male	Others	Unmarried	51~100	Unknown	Positive	Ishak 5-6	T3	N1	No	No	No	No	No/Unknown	Yes
1309	＞3	＞80	Male	Others	Married	51~100	Unknown	Unknown	Ishak 5-6	T3	N0	Yes	No	No	No	Yes	No/Unknown
1310	≤3	61~80	Male	White	Married	＞100	Grade II	Negative	Unknown	T4	N0	Yes	No	Unknown	No	No/Unknown	No/Unknown
1311	≤3	41~60	Male	White	Unmarried	21~50	Unknown	Positive	Unknown	T2	N0	No	No	No	No	No/Unknown	No/Unknown
1312	＞3	61~80	Male	White	Unknown	51~100	Grade III	Positive	Ishak 5-6	T3	N1	No	No	No	No	No/Unknown	Yes
1313	≤3	61~80	Male	White	Married	Unknown	Unknown	Positive	Unknown	TX	N0	No	No	No	No	No/Unknown	No/Unknown
1314	≤3	61~80	Female	White	Widowed	21~50	Unknown	Positive	Ishak 5-6	T3	N0	No	No	Yes	No	No/Unknown	No/Unknown
1315	≤3	41~60	Male	White	Unmarried	Unknown	Unknown	Positive	Ishak 5-6	T3	N1	No	No	Yes	No	No/Unknown	No/Unknown
1316	≤3	41~60	Male	White	Unmarried	＞100	Unknown	Positive	Unknown	T3	N0	Unknown	Unknown	No	No	No/Unknown	No/Unknown
1317	≤3	61~80	Male	White	Divorced	Unknown	Unknown	Positive	Unknown	TX	NX	Yes	No	No	No	Yes	No/Unknown
1318	≤3	41~60	Male	White	Separated	＞100	Unknown	Positive	Ishak 5-6	T3	N1	Yes	No	No	No	Yes	No/Unknown
1319	＞3	61~80	Female	White	Unmarried	21~50	Grade II	Negative	Ishak 5-6	T1	N0	No	No	No	Lobectomy	No/Unknown	No/Unknown
1320	≤3	61~80	Male	White	Widowed	＞100	Unknown	Positive	Unknown	T3	N0	Yes	No	No	No	No/Unknown	No/Unknown
1321	≤3	41~60	Male	Others	Unmarried	51~100	Unknown	Positive	Unknown	T4	N0	No	No	Yes	No	No/Unknown	No/Unknown
1322	≤3	41~60	Male	White	Unmarried	51~100	Unknown	Positive	Unknown	T3	N0	No	No	No	No	No/Unknown	No/Unknown
1323	≤3	61~80	Male	White	Divorced	51~100	Unknown	Unknown	Unknown	T4	N1	No	No	No	No	No/Unknown	No/Unknown
1324	≤3	61~80	Male	White	Married	Unknown	Grade III	Unknown	Unknown	TX	N1	No	No	No	No	No/Unknown	No/Unknown
1325	≤3	61~80	Male	White	Married	51~100	Unknown	Unknown	Unknown	T3	N0	No	No	No	No	No/Unknown	No/Unknown
1326	≤3	＞80	Male	White	Married	21~50	Grade I	Positive	Unknown	TX	N1	Unknown	Unknown	Unknown	No	No/Unknown	No/Unknown
1327	≤3	41~60	Male	Black	Unknown	21~50	Unknown	Positive	Ishak 5-6	T3	N1	No	No	Yes	No	No/Unknown	No/Unknown
1328	＞3	61~80	Male	Black	Married	＞100	Unknown	Positive	Unknown	T3	N0	No	No	Yes	No	No/Unknown	Yes
1329	＞3	61~80	Male	White	Married	21~50	Grade I	Unknown	Unknown	T2	N0	Yes	No	No	No	Yes	Yes
1330	≤3	61~80	Male	White	Divorced	Unknown	Unknown	Positive	Unknown	T1	N0	Yes	No	No	No	No/Unknown	No/Unknown
1331	≤3	61~80	Male	White	Married	Unknown	Grade III	Unknown	Unknown	T4	N1	No	No	Yes	No	No/Unknown	No/Unknown
1332	≤3	41~60	Male	White	Married	21~50	Unknown	Positive	Ishak 5-6	T3	N0	No	No	Yes	No	No/Unknown	Yes
1333	＞3	61~80	Male	White	Unmarried	Unknown	Unknown	Unknown	Unknown	TX	N1	Yes	No	No	No	No/Unknown	Yes
1334	≤3	61~80	Male	Others	Married	51~100	Grade I	Negative	Unknown	T3	N0	No	No	No	No	No/Unknown	No/Unknown
1335	＞3	61~80	Male	White	Married	Unknown	Grade II	Positive	Ishak 5-6	TX	N0	Yes	No	No	No	No/Unknown	Yes
1336	≤3	61~80	Male	White	Married	Unknown	Unknown	Unknown	Unknown	TX	NX	Unknown	Unknown	Yes	No	No/Unknown	No/Unknown
1337	≤3	41~60	Male	White	Married	Unknown	Unknown	Unknown	Unknown	TX	NX	Unknown	Unknown	Yes	No	No/Unknown	No/Unknown
1338	≤3	＞80	Female	Others	Married	21~50	Unknown	Positive	Unknown	T3	N0	Yes	No	No	No	No/Unknown	Yes
1339	＞3	61~80	Male	White	Married	21~50	Unknown	Positive	Unknown	T2	N0	Yes	No	No	No	Yes	Yes
1340	＞3	61~80	Male	Others	Married	51~100	Unknown	Positive	Unknown	T3	N1	No	No	No	No	No/Unknown	Yes
1341	＞3	41~60	Female	White	Married	51~100	Unknown	Positive	Ishak 5-6	T3	NX	No	No	No	No	No/Unknown	Yes
1342	＞3	61~80	Male	Others	Unmarried	＞100	Grade I	Positive	Unknown	T3	N0	No	No	No	No	No/Unknown	No/Unknown
1343	≤3	41~60	Male	White	Divorced	Unknown	Unknown	Positive	Unknown	TX	N0	Yes	No	No	No	Yes	No/Unknown
1344	≤3	41~60	Male	Others	Married	＞100	Unknown	Positive	Unknown	T3	N0	No	No	Yes	No	Yes	Yes
1345	＞3	61~80	Male	Black	Married	＞100	Grade II	Negative	Ishak 5-6	T3	N1	No	No	No	No	No/Unknown	Yes
1346	≤3	＞80	Female	Others	Widowed	21~50	Unknown	Negative	Unknown	T1	N1	No	No	No	No	No/Unknown	No/Unknown
1347	≤3	41~60	Male	Others	Married	Unknown	Unknown	Positive	Unknown	T3	NX	Yes	No	No	No	No/Unknown	No/Unknown
1348	＞3	41~60	Male	White	Widowed	Unknown	Unknown	Unknown	Ishak 5-6	T3	N0	No	No	No	No	No/Unknown	Yes
1349	≤3	＞80	Female	White	Divorced	Unknown	Unknown	Unknown	Unknown	TX	N1	Yes	No	Yes	No	No/Unknown	No/Unknown
1350	≤3	41~60	Male	White	Unmarried	21~50	Unknown	Positive	Unknown	T3	N0	No	No	Yes	No	No/Unknown	Yes
1351	≤3	61~80	Male	Black	Married	Unknown	Grade III	Positive	Unknown	TX	NX	No	No	Yes	No	No/Unknown	No/Unknown
1352	＞3	41~60	Male	White	Married	51~100	Unknown	Unknown	Unknown	T3	N1	No	No	No	No	No/Unknown	No/Unknown
1353	≤3	61~80	Male	White	Married	21~50	Unknown	Positive	Ishak 5-6	T3	N0	Yes	No	Yes	No	Yes	No/Unknown
1354	＞3	41~60	Male	Others	Unmarried	＞100	Unknown	Positive	Unknown	T3	N1	No	No	No	No	No/Unknown	Yes
1355	≤3	61~80	Male	White	Unmarried	51~100	Unknown	Unknown	Unknown	TX	NX	Yes	No	No	No	No/Unknown	No/Unknown
1356	＞3	＞80	Male	White	Married	51~100	Grade II	Negative	Unknown	T3	N0	Yes	No	No	No	Yes	Yes
1357	≤3	61~80	Female	Others	Unknown	＞100	Unknown	Unknown	Unknown	T3	N1	No	No	Yes	No	No/Unknown	Yes
1358	≤3	61~80	Male	White	Divorced	Unknown	Unknown	Negative	Unknown	TX	NX	Yes	No	Yes	No	No/Unknown	No/Unknown
1359	＞3	61~80	Female	White	Married	51~100	Grade II	Positive	Unknown	T3	N0	Yes	Unknown	Unknown	No	No/Unknown	No/Unknown
1360	≤3	41~60	Male	White	Married	21~50	Unknown	Negative	Unknown	T3	N1	Unknown	Unknown	Unknown	No	No/Unknown	No/Unknown
1361	＞3	41~60	Male	White	Unmarried	51~100	Unknown	Positive	Unknown	T3	N1	No	No	No	No	No/Unknown	Yes
1362	≤3	61~80	Male	Others	Married	＞100	Grade I	Positive	Ishak 5-6	T4	N0	No	No	No	No	No/Unknown	Yes
1363	≤3	＞80	Male	White	Widowed	Unknown	Unknown	Negative	Unknown	TX	N0	Yes	No	No	No	No/Unknown	No/Unknown
1364	≤3	61~80	Male	Black	Divorced	Unknown	Unknown	Positive	Unknown	TX	NX	Yes	No	Yes	No	Yes	No/Unknown
1365	≤3	61~80	Female	White	Married	Unknown	Unknown	Unknown	Unknown	TX	NX	No	No	No	No	No/Unknown	No/Unknown
1366	＞3	61~80	Male	White	Married	＞100	Grade II	Positive	Unknown	T3	N0	No	No	No	No	Yes	Yes
1367	≤3	61~80	Male	White	Divorced	51~100	Unknown	Unknown	Unknown	T3	N1	No	Unknown	Yes	No	No/Unknown	No/Unknown
1368	≤3	61~80	Male	Black	Married	＞100	Grade III	Positive	Unknown	T4	N1	No	No	No	No	No/Unknown	No/Unknown
1369	≤3	41~60	Female	White	Married	21~50	Unknown	Negative	Unknown	TX	NX	No	No	Yes	No	No/Unknown	No/Unknown
1370	≤3	61~80	Male	White	Unknown	21~50	Unknown	Unknown	Unknown	T2	NX	Yes	Unknown	No	No	No/Unknown	No/Unknown
1371	≤3	61~80	Female	Others	Married	≤20	Unknown	Positive	Unknown	T1	N0	No	No	No	No	No/Unknown	No/Unknown
1372	≤3	41~60	Female	White	Married	Unknown	Unknown	Unknown	Unknown	TX	NX	Yes	Yes	No	No	Yes	No/Unknown
1373	＞3	61~80	Male	White	Unmarried	21~50	Unknown	Positive	Unknown	TX	NX	Yes	No	No	No	No/Unknown	Yes
1374	≤3	41~60	Female	Black	Unmarried	＞100	Unknown	Unknown	Unknown	TX	N1	No	No	Unknown	No	No/Unknown	No/Unknown
1375	＞3	61~80	Male	Others	Married	51~100	Unknown	Positive	Unknown	T3	N0	No	No	Yes	No	No/Unknown	Yes
1376	≤3	41~60	Female	Others	Widowed	＞100	Unknown	Positive	Unknown	T3	N1	No	No	No	No	No/Unknown	Yes
1377	＞3	41~60	Male	White	Married	51~100	Unknown	Negative	Unknown	T3	N0	Yes	No	No	No	No/Unknown	Yes
1378	≤3	61~80	Male	White	Separated	51~100	Unknown	Positive	Unknown	T3	N0	Yes	No	No	No	No/Unknown	No/Unknown
1379	≤3	41~60	Male	Black	Unmarried	51~100	Unknown	Positive	Unknown	TX	N1	Yes	No	Yes	No	No/Unknown	No/Unknown
1380	≤3	61~80	Female	Others	Widowed	Unknown	Unknown	Positive	Unknown	T3	NX	No	No	No	No	No/Unknown	No/Unknown
1381	≤3	41~60	Male	White	Unknown	21~50	Unknown	Unknown	Unknown	T3	N0	Unknown	No	No	No	No/Unknown	No/Unknown
1382	≤3	41~60	Female	White	Unmarried	Unknown	Unknown	Unknown	Unknown	TX	NX	No	No	Yes	No	No/Unknown	No/Unknown
1383	≤3	61~80	Male	Others	Separated	21~50	Unknown	Negative	Unknown	T3	NX	Yes	No	No	No	Yes	No/Unknown
1384	≤3	41~60	Male	White	Married	21~50	Unknown	Positive	Unknown	T2	N0	No	No	No	No	No/Unknown	Yes
1385	≤3	61~80	Male	White	Widowed	21~50	Unknown	Unknown	Unknown	T3	N1	Yes	No	No	No	No/Unknown	No/Unknown
1386	≤3	61~80	Male	White	Divorced	51~100	Unknown	Positive	Unknown	T3	NX	Yes	No	No	No	No/Unknown	No/Unknown
1387	≤3	61~80	Male	White	Married	Unknown	Unknown	Positive	Unknown	T4	N1	No	No	Yes	No	No/Unknown	Yes
1388	＞3	61~80	Male	White	Married	51~100	Grade II	Positive	Unknown	T4	N1	No	No	Yes	No	No/Unknown	Yes
1389	≤3	61~80	Female	White	Married	＞100	Unknown	Positive	Unknown	T1	N0	No	No	No	No	No/Unknown	Yes
1390	≤3	＞80	Male	Others	Married	＞100	Unknown	Positive	Unknown	T3	N0	No	No	Yes	No	No/Unknown	No/Unknown
1391	≤3	61~80	Male	White	Unknown	Unknown	Grade III	Positive	Unknown	T4	NX	No	No	No	No	No/Unknown	No/Unknown
1392	≤3	41~60	Male	White	Unmarried	Unknown	Unknown	Positive	Unknown	T3	N0	No	No	Yes	No	No/Unknown	No/Unknown
1393	＞3	41~60	Male	White	Unknown	51~100	Unknown	Positive	Unknown	T3	N0	No	No	No	No	No/Unknown	No/Unknown
1394	≤3	61~80	Male	Others	Unmarried	Unknown	Unknown	Positive	Unknown	TX	N0	Unknown	Unknown	Unknown	No	No/Unknown	No/Unknown
1395	≤3	41~60	Male	Others	Married	Unknown	Unknown	Positive	Unknown	TX	N0	No	No	Yes	No	No/Unknown	Yes
1396	≤3	41~60	Male	Others	Unmarried	51~100	Unknown	Positive	Unknown	T3	N1	No	No	No	No	No/Unknown	No/Unknown
1397	≤3	41~60	Male	White	Unmarried	Unknown	Unknown	Positive	Unknown	T4	N0	No	No	No	No	No/Unknown	No/Unknown
1398	＞3	41~60	Male	White	Married	51~100	Grade II	Negative	Unknown	T3	N1	Yes	No	No	No	Yes	No/Unknown
1399	＞3	61~80	Male	White	Divorced	＞100	Grade II	Positive	Unknown	T3	N1	No	No	No	No	No/Unknown	No/Unknown
1400	＞3	61~80	Male	White	Widowed	51~100	Grade III	Unknown	Unknown	T3	N1	No	No	No	No	No/Unknown	Yes
1401	＞3	61~80	Male	Others	Divorced	51~100	Unknown	Positive	Unknown	T1	N0	Yes	No	No	No	Yes	Yes
1402	＞3	61~80	Male	White	Married	21~50	Grade II	Unknown	Unknown	T2	N0	Yes	No	No	No	Yes	Yes
1403	≤3	41~60	Male	White	Married	21~50	Unknown	Positive	Unknown	T3	N0	Yes	No	No	No	No/Unknown	No/Unknown
1404	≤3	61~80	Female	White	Unmarried	21~50	Unknown	Unknown	Unknown	T2	N0	Yes	No	No	No	Yes	No/Unknown
1405	＞3	61~80	Female	Others	Divorced	Unknown	Unknown	Unknown	Unknown	TX	N0	Yes	No	No	No	Yes	No/Unknown
1406	≤3	61~80	Male	White	Unknown	Unknown	Unknown	Positive	Unknown	T3	N1	No	No	No	No	No/Unknown	No/Unknown
1407	≤3	41~60	Male	Others	Unknown	＞100	Unknown	Positive	Unknown	T4	NX	No	No	No	No	No/Unknown	No/Unknown
1408	≤3	41~60	Male	White	Unmarried	＞100	Grade III	Positive	Unknown	T3	N1	No	No	No	No	No/Unknown	No/Unknown
1409	≤3	61~80	Male	Black	Widowed	51~100	Unknown	Negative	Unknown	T3	N0	No	No	No	No	No/Unknown	No/Unknown
1410	＞3	41~60	Male	Others	Married	51~100	Unknown	Positive	Unknown	T3	N1	No	No	No	No	No/Unknown	No/Unknown
1411	≤3	61~80	Male	White	Divorced	Unknown	Unknown	Positive	Unknown	TX	N0	Yes	No	No	No	No/Unknown	No/Unknown
1412	≤3	41~60	Male	Others	Married	Unknown	Unknown	Positive	Unknown	T4	N1	No	No	Yes	No	No/Unknown	No/Unknown
1413	＞3	61~80	Female	Others	Married	≤20	Grade II	Negative	Unknown	T2	NX	Unknown	Unknown	No	No	No/Unknown	No/Unknown
1414	≤3	61~80	Male	Others	Unmarried	＞100	Unknown	Unknown	Unknown	T3	NX	No	No	Yes	No	No/Unknown	No/Unknown
1415	≤3	61~80	Male	Others	Unknown	＞100	Unknown	Unknown	Unknown	T3	N0	No	No	Yes	No	No/Unknown	No/Unknown
1416	≤3	61~80	Male	White	Married	51~100	Grade III	Positive	Unknown	T3	N1	No	No	No	No	No/Unknown	No/Unknown
1417	＞3	61~80	Male	White	Married	51~100	Unknown	Unknown	Unknown	T3	N1	No	No	No	No	No/Unknown	Yes
1418	＞3	61~80	Female	White	Married	Unknown	Unknown	Positive	Ishak 0-4	T4	N0	Yes	No	Yes	No	Yes	Yes
1419	≤3	41~60	Male	White	Married	＞100	Unknown	Positive	Unknown	T3	NX	No	No	Yes	No	No/Unknown	No/Unknown
1420	≤3	61~80	Male	White	Married	Unknown	Unknown	Positive	Unknown	TX	NX	Yes	No	No	No	Yes	No/Unknown
1421	≤3	41~60	Male	White	Unmarried	Unknown	Unknown	Positive	Ishak 5-6	TX	NX	No	No	Yes	No	No/Unknown	No/Unknown
1422	≤3	61~80	Male	White	Married	51~100	Unknown	Positive	Unknown	T3	NX	Yes	No	Yes	No	Yes	Yes
1423	≤3	61~80	Male	White	Unmarried	21~50	Unknown	Negative	Unknown	T2	N0	Unknown	No	Unknown	No	No/Unknown	No/Unknown
1424	≤3	61~80	Male	White	Married	＞100	Unknown	Positive	Unknown	T3	NX	No	No	No	No	No/Unknown	No/Unknown
1425	＞3	61~80	Male	White	Unmarried	51~100	Unknown	Positive	Unknown	T3	N1	Yes	No	No	No	Yes	Yes
1426	≤3	61~80	Male	Others	Married	Unknown	Grade II	Positive	Unknown	TX	NX	Yes	Unknown	Yes	No	No/Unknown	No/Unknown
1427	＞3	＞80	Male	White	Widowed	＞100	Unknown	Positive	Unknown	T3	N0	Yes	No	No	No	No/Unknown	No/Unknown
1428	≤3	41~60	Male	White	Unmarried	＞100	Unknown	Positive	Unknown	T3	N0	Yes	No	No	No	No/Unknown	No/Unknown
1429	＞3	41~60	Female	White	Married	21~50	Unknown	Negative	Ishak 5-6	T1	N0	Yes	No	No	No	No/Unknown	No/Unknown
1430	＞3	＞80	Female	White	Widowed	＞100	Unknown	Unknown	Unknown	T3	N0	Yes	No	No	No	No/Unknown	No/Unknown
1431	＞3	61~80	Female	Others	Unmarried	21~50	Grade II	Positive	Unknown	T2	N0	No	No	No	No	No/Unknown	Yes
1432	＞3	61~80	Male	White	Divorced	21~50	Unknown	Positive	Unknown	T2	N1	No	No	Yes	No	No/Unknown	No/Unknown
1433	＞3	61~80	Male	White	Married	＞100	Unknown	Positive	Unknown	T3	N1	No	Yes	Yes	No	No/Unknown	Yes
1434	≤3	61~80	Male	White	Divorced	51~100	Unknown	Negative	Unknown	T3	N1	Yes	No	No	No	No/Unknown	No/Unknown
1435	＞3	41~60	Male	White	Married	21~50	Unknown	Positive	Unknown	T1	N0	Yes	No	No	No	Yes	Yes
1436	≤3	41~60	Female	White	Married	51~100	Unknown	Positive	Unknown	T3	N1	No	No	No	No	No/Unknown	No/Unknown
1437	≤3	61~80	Male	White	Unmarried	＞100	Unknown	Unknown	Unknown	T3	N1	Unknown	Unknown	Unknown	No	No/Unknown	No/Unknown
1438	＞3	61~80	Male	White	Separated	51~100	Unknown	Positive	Unknown	T3	N1	No	No	No	No	Yes	Yes
1439	＞3	61~80	Male	White	Married	＞100	Grade II	Positive	Unknown	T1	N0	No	No	No	No	No/Unknown	Yes
1440	≤3	＞80	Male	White	Married	Unknown	Grade I	Unknown	Unknown	T1	N0	No	No	No	No	No/Unknown	No/Unknown
1441	≤3	61~80	Male	White	Married	Unknown	Grade III	Positive	Unknown	TX	N0	No	No	Yes	No	No/Unknown	No/Unknown
1442	＞3	61~80	Male	White	Married	21~50	Unknown	Positive	Unknown	T3	NX	Yes	No	No	No	Yes	Yes
1443	≤3	41~60	Female	White	Divorced	＞100	Grade III	Positive	Unknown	TX	NX	Yes	No	Yes	No	No/Unknown	No/Unknown
1444	＞3	41~60	Male	White	Married	51~100	Grade I	Positive	Unknown	T3	N0	No	No	Yes	No	No/Unknown	Yes
1445	＞3	41~60	Male	White	Unmarried	＞100	Grade I	Negative	Unknown	T4	N1	No	No	No	No	No/Unknown	No/Unknown
1446	＞3	≤40	Female	White	Divorced	＞100	Grade III	Positive	Unknown	T3	N0	No	No	No	Wedge resection	Yes	Yes
1447	＞3	61~80	Male	White	Unmarried	Unknown	Grade III	Positive	Unknown	T4	N0	No	No	No	No	No/Unknown	No/Unknown
1448	≤3	41~60	Female	White	Married	＞100	Unknown	Positive	Ishak 5-6	T3	N1	Yes	No	No	No	Yes	No/Unknown
1449	＞3	61~80	Male	White	Unmarried	Unknown	Unknown	Negative	Unknown	TX	N0	Yes	No	No	No	No/Unknown	Yes
1450	＞3	61~80	Male	White	Married	＞100	Unknown	Positive	Unknown	T4	N1	No	No	Yes	No	No/Unknown	Yes
1451	≤3	41~60	Male	Black	Unmarried	Unknown	Unknown	Unknown	Unknown	T3	N1	No	No	No	No	No/Unknown	No/Unknown
1452	≤3	41~60	Male	Others	Married	51~100	Unknown	Positive	Unknown	TX	NX	No	No	Yes	No	No/Unknown	No/Unknown
1453	≤3	61~80	Male	White	Unmarried	Unknown	Unknown	Positive	Unknown	T3	N0	Yes	No	No	No	No/Unknown	No/Unknown
1454	＞3	≤40	Male	White	Unmarried	Unknown	Unknown	Negative	Unknown	TX	N0	No	No	Unknown	No	No/Unknown	Yes
1455	≤3	41~60	Male	White	Unmarried	Unknown	Unknown	Unknown	Unknown	T3	NX	No	No	No	No	No/Unknown	No/Unknown
1456	＞3	41~60	Male	White	Divorced	≤20	Unknown	Positive	Ishak 5-6	T2	N0	No	No	Yes	No	No/Unknown	No/Unknown
1457	＞3	61~80	Female	Others	Widowed	Unknown	Grade III	Positive	Unknown	TX	NX	Yes	No	No	No	No/Unknown	No/Unknown
1458	≤3	41~60	Male	White	Divorced	51~100	Unknown	Unknown	Unknown	T3	N0	No	No	Yes	No	No/Unknown	No/Unknown
1459	≤3	61~80	Male	White	Married	51~100	Grade III	Positive	Unknown	T3	NX	Yes	No	Yes	No	No/Unknown	No/Unknown
1460	≤3	61~80	Male	White	Married	51~100	Unknown	Negative	Unknown	T1	N0	No	No	No	No	No/Unknown	Yes
1461	≤3	41~60	Male	White	Married	Unknown	Grade III	Positive	Unknown	TX	NX	No	No	No	No	No/Unknown	Yes
1462	＞3	61~80	Male	White	Married	＞100	Unknown	Negative	Ishak 0-4	T1	N1	Yes	No	No	No	Yes	Yes
1463	≤3	41~60	Male	White	Unknown	Unknown	Grade III	Unknown	Unknown	TX	NX	Unknown	Unknown	Unknown	No	No/Unknown	Yes
1464	≤3	41~60	Male	White	Divorced	Unknown	Grade I	Negative	Unknown	T3	N1	Yes	No	No	No	No/Unknown	Yes
1465	≤3	41~60	Male	White	Unknown	51~100	Unknown	Positive	Unknown	TX	N1	Yes	No	No	No	No/Unknown	No/Unknown
1466	≤3	41~60	Male	White	Married	Unknown	Unknown	Positive	Unknown	T3	N0	No	No	Yes	No	No/Unknown	No/Unknown
1467	＞3	61~80	Male	White	Married	21~50	Unknown	Negative	Unknown	T3	N1	No	No	No	No	No/Unknown	Yes
1468	＞3	61~80	Male	White	Divorced	＞100	Grade I	Positive	Unknown	T3	N0	Yes	Unknown	Unknown	No	No/Unknown	Yes
1469	＞3	41~60	Female	Others	Married	＞100	Unknown	Positive	Unknown	T3	N0	Yes	No	Yes	No	No/Unknown	Yes
1470	≤3	41~60	Male	White	Married	Unknown	Unknown	Positive	Unknown	T2	N0	No	No	Yes	No	No/Unknown	No/Unknown
1471	≤3	41~60	Male	White	Married	Unknown	Unknown	Positive	Unknown	TX	N0	Yes	No	Unknown	No	Yes	Yes
1472	≤3	41~60	Male	White	Married	51~100	Unknown	Positive	Ishak 5-6	T3	NX	No	Unknown	Yes	No	No/Unknown	No/Unknown
1473	＞3	≤40	Male	Others	Married	＞100	Unknown	Positive	Ishak 0-4	T3	N0	No	Unknown	Yes	No	No/Unknown	Yes
1474	≤3	41~60	Male	White	Unmarried	＞100	Grade III	Positive	Ishak 5-6	T3	N0	Yes	No	Yes	No	No/Unknown	No/Unknown
1475	≤3	61~80	Female	White	Divorced	Unknown	Unknown	Unknown	Unknown	T3	NX	No	No	Yes	No	No/Unknown	No/Unknown
1476	＞3	41~60	Male	White	Unmarried	Unknown	Unknown	Unknown	Unknown	TX	NX	No	No	No	No	No/Unknown	No/Unknown
1477	≤3	61~80	Male	White	Married	Unknown	Unknown	Unknown	Unknown	TX	NX	Yes	Yes	No	No	Yes	Yes
1478	＞3	61~80	Male	White	Married	＞100	Grade III	Positive	Unknown	T2	N0	No	No	Yes	No	Yes	No/Unknown
1479	≤3	61~80	Male	White	Divorced	51~100	Unknown	Positive	Unknown	T3	N0	Yes	No	No	No	No/Unknown	No/Unknown
1480	＞3	61~80	Female	White	Unmarried	51~100	Unknown	Unknown	Unknown	T3	N0	No	No	Yes	No	No/Unknown	Yes
1481	≤3	61~80	Male	Others	Widowed	Unknown	Unknown	Unknown	Unknown	TX	N0	No	No	No	No	No/Unknown	No/Unknown
1482	≤3	＞80	Female	White	Widowed	Unknown	Unknown	Unknown	Unknown	TX	N0	No	No	No	No	No/Unknown	No/Unknown
1483	＞3	41~60	Male	White	Married	Unknown	Grade II	Unknown	Unknown	TX	NX	No	No	No	No	No/Unknown	Yes
1484	＞3	41~60	Female	White	Married	Unknown	Unknown	Negative	Unknown	TX	N1	No	No	No	No	No/Unknown	Yes
1485	＞3	61~80	Male	White	Married	＞100	Grade III	Positive	Ishak 0-4	T3	N0	No	No	Yes	No	Yes	Yes
1486	＞3	41~60	Male	White	Unmarried	21~50	Grade II	Positive	Ishak 5-6	T3	N1	No	No	No	No	No/Unknown	Yes
1487	≤3	41~60	Male	Black	Widowed	Unknown	Grade I	Positive	Unknown	T4	N0	No	No	No	No	No/Unknown	No/Unknown
1488	≤3	41~60	Male	White	Divorced	Unknown	Grade III	Positive	Unknown	TX	NX	No	No	Yes	No	No/Unknown	No/Unknown
1489	≤3	41~60	Female	White	Married	Unknown	Grade III	Unknown	Unknown	TX	N0	No	No	No	No	No/Unknown	Yes
1490	＞3	41~60	Male	White	Divorced	＞100	Grade III	Negative	Ishak 5-6	T3	N1	Yes	No	Yes	No	Yes	Yes
1491	≤3	＞80	Male	White	Married	Unknown	Grade II	Unknown	Ishak 5-6	TX	N0	Yes	No	No	No	No/Unknown	No/Unknown
1492	≤3	61~80	Male	White	Married	＞100	Grade III	Positive	Ishak 5-6	T3	NX	No	No	Yes	No	No/Unknown	Yes
1493	≤3	61~80	Male	White	Married	21~50	Grade II	Positive	Unknown	T2	N1	No	No	No	No	No/Unknown	Yes
1494	≤3	41~60	Male	White	Unmarried	51~100	Unknown	Positive	Ishak 5-6	T4	N1	No	No	Yes	No	No/Unknown	Yes
1495	≤3	61~80	Male	Others	Married	＞100	Unknown	Positive	Unknown	T4	N0	No	No	Yes	No	No/Unknown	Yes
1496	＞3	≤40	Male	White	Married	＞100	Unknown	Positive	Ishak 0-4	T2	N1	No	No	No	No	No/Unknown	Yes
1497	≤3	41~60	Male	White	Divorced	51~100	Grade II	Unknown	Unknown	T3	N1	No	No	No	No	No/Unknown	No/Unknown
1498	＞3	61~80	Male	White	Married	＞100	Grade I	Negative	Unknown	T3	N0	Yes	No	No	No	Yes	Yes
1499	≤3	41~60	Male	White	Unmarried	51~100	Unknown	Positive	Unknown	T3	N1	No	No	Yes	No	No/Unknown	Yes
1500	＞3	61~80	Male	Black	Married	51~100	Grade III	Unknown	Unknown	T4	N0	No	No	Yes	No	No/Unknown	No/Unknown
1501	≤3	41~60	Male	White	Married	＞100	Unknown	Positive	Ishak 0-4	T4	NX	No	No	Yes	No	No/Unknown	Yes
1502	≤3	61~80	Male	Others	Married	51~100	Grade III	Negative	Unknown	T3	NX	Yes	Unknown	Yes	No	No/Unknown	No/Unknown
1503	＞3	41~60	Female	White	Married	51~100	Unknown	Negative	Unknown	T3	N1	Yes	No	Yes	No	No/Unknown	Yes
1504	≤3	61~80	Male	White	Married	＞100	Unknown	Positive	Unknown	T4	N1	No	No	No	No	No/Unknown	Yes
1505	≤3	61~80	Male	Others	Divorced	51~100	Unknown	Positive	Unknown	T1	N0	No	No	Yes	No	No/Unknown	No/Unknown
1506	＞3	61~80	Male	White	Married	Unknown	Unknown	Negative	Unknown	T1	N0	No	No	No	No	No/Unknown	Yes
1507	＞3	41~60	Male	White	Divorced	Unknown	Unknown	Positive	Ishak 5-6	TX	NX	No	No	Yes	No	No/Unknown	No/Unknown
1508	≤3	≤40	Male	White	Unmarried	51~100	Grade III	Negative	Unknown	T3	N0	No	No	No	No	No/Unknown	No/Unknown
1509	≤3	41~60	Male	White	Married	51~100	Unknown	Positive	Unknown	T3	N1	No	No	No	No	No/Unknown	No/Unknown
1510	＞3	61~80	Male	White	Married	51~100	Unknown	Positive	Ishak 5-6	T3	N0	Yes	No	No	No	Yes	No/Unknown
1511	≤3	61~80	Male	Others	Married	Unknown	Unknown	Unknown	Unknown	TX	NX	Unknown	Unknown	Yes	No	No/Unknown	No/Unknown
1512	＞3	41~60	Male	White	Divorced	＞100	Unknown	Unknown	Unknown	T4	N0	Yes	No	No	No	Yes	No/Unknown
1513	＞3	41~60	Female	White	Unknown	51~100	Unknown	Positive	Unknown	T3	N0	No	No	No	No	No/Unknown	Yes
1514	≤3	61~80	Male	White	Married	Unknown	Unknown	Positive	Unknown	T1	NX	No	No	No	No	No/Unknown	No/Unknown
1515	≤3	41~60	Male	Black	Married	21~50	Grade III	Positive	Ishak 5-6	T2	N0	No	No	Yes	No	No/Unknown	Yes
1516	＞3	61~80	Male	White	Married	Unknown	Unknown	Unknown	Unknown	TX	NX	Yes	No	No	No	Yes	Yes
1517	＞3	61~80	Male	White	Married	Unknown	Unknown	Positive	Unknown	T1	N0	No	No	No	No	No/Unknown	Yes
1518	＞3	61~80	Male	White	Married	51~100	Grade II	Positive	Unknown	T3	N1	Yes	No	No	No	No/Unknown	Yes
1519	≤3	61~80	Male	White	Married	Unknown	Unknown	Unknown	Ishak 5-6	TX	NX	No	No	No	No	No/Unknown	Yes
1520	≤3	≤40	Male	Black	Unmarried	Unknown	Unknown	Positive	Unknown	TX	NX	No	No	Yes	No	No/Unknown	No/Unknown
1521	＞3	61~80	Female	Black	Married	＞100	Grade I	Positive	Unknown	T3	N0	Yes	No	No	No	No/Unknown	Yes
1522	＞3	61~80	Male	Others	Married	51~100	Unknown	Positive	Unknown	T3	N0	No	No	Yes	No	No/Unknown	Yes
1523	≤3	＞80	Male	Others	Widowed	＞100	Unknown	Negative	Unknown	T1	N0	No	No	Yes	No	No/Unknown	No/Unknown
1524	≤3	61~80	Male	White	Married	51~100	Unknown	Positive	Unknown	T3	N1	Yes	No	No	No	Yes	No/Unknown
1525	＞3	61~80	Female	Black	Widowed	51~100	Unknown	Positive	Ishak 5-6	T3	N0	No	No	Yes	No	No/Unknown	No/Unknown
1526	＞3	41~60	Male	White	Unmarried	＞100	Unknown	Positive	Unknown	T3	N0	No	No	Yes	No	No/Unknown	No/Unknown
1527	≤3	41~60	Male	Black	Unmarried	Unknown	Unknown	Positive	Unknown	T4	NX	Yes	No	No	No	No/Unknown	No/Unknown
1528	≤3	41~60	Male	Black	Married	51~100	Grade II	Negative	Ishak 5-6	T3	N0	No	No	No	No	No/Unknown	Yes
1529	≤3	61~80	Male	Others	Married	Unknown	Unknown	Positive	Unknown	TX	N0	No	No	Yes	No	No/Unknown	No/Unknown
1530	≤3	41~60	Male	White	Married	51~100	Grade IV	Negative	Unknown	T1	NX	No	No	Yes	No	No/Unknown	No/Unknown
1531	＞3	41~60	Male	Black	Married	≤20	Grade I	Negative	Ishak 5-6	T1	N0	No	No	No	No	No/Unknown	No/Unknown
1532	＞3	41~60	Male	White	Separated	51~100	Unknown	Positive	Ishak 5-6	T4	N0	No	No	No	No	No/Unknown	Yes
1533	≤3	≤40	Female	White	Unmarried	＞100	Grade II	Positive	Unknown	T3	N0	No	No	Yes	No	No/Unknown	Yes
1534	＞3	41~60	Male	Black	Divorced	51~100	Unknown	Positive	Unknown	T1	N0	No	No	No	No	No/Unknown	No/Unknown
1535	≤3	≤40	Male	Others	Married	51~100	Grade III	Positive	Unknown	T3	N1	No	No	No	No	No/Unknown	No/Unknown
1536	≤3	＞80	Female	Others	Widowed	＞100	Unknown	Positive	Unknown	T1	N0	No	No	No	No	No/Unknown	No/Unknown
1537	≤3	41~60	Male	White	Unmarried	51~100	Unknown	Positive	Unknown	TX	N0	No	No	No	No	No/Unknown	No/Unknown
1538	≤3	61~80	Male	White	Married	51~100	Grade III	Unknown	Unknown	T1	N0	No	No	No	No	No/Unknown	Yes
1539	＞3	41~60	Male	White	Unmarried	21~50	Unknown	Positive	Unknown	T2	N1	No	No	No	No	No/Unknown	Yes
1540	≤3	41~60	Male	White	Married	21~50	Grade I	Positive	Unknown	T2	N0	Yes	No	No	No	No/Unknown	No/Unknown
1541	＞3	≤40	Male	Others	Unknown	≤20	Unknown	Positive	Unknown	T2	N0	No	No	No	No	No/Unknown	Yes
1542	≤3	41~60	Female	White	Unmarried	Unknown	Unknown	Positive	Unknown	TX	N0	No	No	No	No	No/Unknown	No/Unknown
1543	≤3	41~60	Male	Black	Unknown	＞100	Unknown	Positive	Unknown	T1	N0	No	No	No	No	No/Unknown	Yes
1544	＞3	≤40	Male	Black	Unmarried	Unknown	Unknown	Positive	Unknown	T3	N0	No	No	Yes	No	No/Unknown	No/Unknown
1545	＞3	61~80	Female	White	Married	＞100	Unknown	Unknown	Unknown	T3	N1	Yes	No	No	Lobectomy	No/Unknown	No/Unknown
1546	＞3	41~60	Male	White	Married	＞100	Unknown	Positive	Ishak 0-4	T3	N0	No	No	No	No	No/Unknown	Yes
1547	＞3	41~60	Male	Black	Married	≤20	Grade II	Positive	Unknown	T2	N0	No	No	Yes	No	No/Unknown	Yes
1548	＞3	61~80	Male	White	Married	21~50	Unknown	Positive	Unknown	T3	N0	Yes	No	No	No	Yes	Yes
1549	≤3	≤40	Male	Black	Unmarried	51~100	Grade III	Unknown	Unknown	T4	N0	No	No	Yes	No	No/Unknown	Yes
1550	＞3	41~60	Male	Black	Separated	＞100	Grade II	Positive	Ishak 0-4	T3	NX	No	No	Yes	No	No/Unknown	Yes
1551	≤3	＞80	Male	Others	Married	＞100	Grade I	Positive	Unknown	T3	N0	Yes	No	Yes	No	No/Unknown	Yes
1552	≤3	41~60	Male	White	Married	51~100	Unknown	Positive	Unknown	T3	N0	Yes	No	No	No	No/Unknown	No/Unknown
1553	＞3	61~80	Male	Black	Married	51~100	Unknown	Positive	Unknown	T3	N1	No	No	Yes	No	No/Unknown	Yes
1554	≤3	41~60	Female	White	Married	Unknown	Unknown	Positive	Unknown	TX	N0	Yes	No	No	No	No/Unknown	No/Unknown
1555	≤3	61~80	Male	Black	Unmarried	51~100	Unknown	Positive	Unknown	T3	N0	Yes	No	No	No	No/Unknown	No/Unknown
1556	≤3	＞80	Male	White	Married	51~100	Unknown	Positive	Unknown	T3	N0	Yes	No	No	No	No/Unknown	No/Unknown
1557	≤3	41~60	Female	Black	Married	Unknown	Grade II	Positive	Unknown	TX	N0	No	No	No	No	Yes	Yes
1558	＞3	41~60	Male	Black	Unmarried	Unknown	Unknown	Positive	Unknown	T1	N0	Yes	No	Yes	No	No/Unknown	No/Unknown
1559	≤3	41~60	Male	Black	Unmarried	51~100	Unknown	Positive	Unknown	T3	N0	No	No	Yes	No	No/Unknown	No/Unknown
1560	≤3	41~60	Male	Black	Unmarried	Unknown	Unknown	Unknown	Unknown	TX	N0	No	No	Yes	No	No/Unknown	No/Unknown
1561	＞3	41~60	Male	White	Unmarried	21~50	Unknown	Positive	Unknown	T2	N1	No	No	Yes	No	No/Unknown	Yes
1562	≤3	41~60	Male	Black	Unmarried	51~100	Grade III	Positive	Unknown	T3	N0	No	No	Yes	No	No/Unknown	No/Unknown
1563	≤3	41~60	Male	Black	Unmarried	Unknown	Unknown	Negative	Unknown	T3	N0	Yes	No	No	No	No/Unknown	Yes
1564	≤3	41~60	Male	Black	Married	Unknown	Unknown	Positive	Ishak 5-6	TX	N0	No	No	Yes	No	No/Unknown	No/Unknown
1565	≤3	41~60	Male	White	Divorced	51~100	Unknown	Unknown	Unknown	T3	N0	No	No	No	No	No/Unknown	No/Unknown
1566	＞3	41~60	Male	White	Divorced	Unknown	Unknown	Positive	Ishak 5-6	T2	N0	No	No	No	No	No/Unknown	Yes
1567	≤3	61~80	Male	White	Separated	51~100	Grade III	Positive	Ishak 5-6	T1	N0	No	No	No	No	No/Unknown	No/Unknown
1568	＞3	41~60	Male	White	Married	＞100	Grade III	Unknown	Unknown	T3	N1	Unknown	Yes	Yes	No	Yes	No/Unknown
1569	≤3	＞80	Male	Black	Unmarried	21~50	Grade II	Unknown	Unknown	T3	N0	No	No	Yes	No	No/Unknown	No/Unknown
1570	≤3	41~60	Male	Others	Married	＞100	Grade III	Positive	Ishak 0-4	T3	N0	Yes	No	Yes	No	No/Unknown	Yes
1571	＞3	41~60	Male	Black	Unknown	Unknown	Grade II	Positive	Ishak 0-4	TX	NX	Yes	No	No	No	No/Unknown	No/Unknown
1572	＞3	41~60	Male	Black	Unmarried	＞100	Unknown	Positive	Unknown	T3	N0	No	No	Yes	No	No/Unknown	Yes
1573	≤3	41~60	Male	Black	Unmarried	Unknown	Unknown	Positive	Unknown	TX	N0	No	No	Yes	No	No/Unknown	No/Unknown
1574	≤3	41~60	Female	White	Married	＞100	Grade I	Unknown	Unknown	T3	N0	No	No	No	No	No/Unknown	No/Unknown
1575	≤3	61~80	Male	Black	Widowed	51~100	Unknown	Positive	Unknown	T3	N0	Yes	No	No	No	No/Unknown	No/Unknown
1576	≤3	41~60	Female	Black	Unmarried	51~100	Grade III	Positive	Ishak 5-6	T3	N0	No	No	No	No	No/Unknown	No/Unknown
1577	≤3	61~80	Male	Black	Married	＞100	Unknown	Positive	Unknown	T3	N1	Yes	No	No	No	Yes	No/Unknown
1578	＞3	≤40	Female	Black	Unmarried	Unknown	Unknown	Unknown	Unknown	T4	N1	No	No	Yes	No	Yes	No/Unknown
1579	＞3	41~60	Male	White	Married	21~50	Unknown	Unknown	Unknown	T1	N0	Yes	No	No	No	No/Unknown	No/Unknown
1580	≤3	41~60	Male	Black	Divorced	51~100	Unknown	Positive	Unknown	T3	N0	No	No	No	No	No/Unknown	No/Unknown
1581	≤3	41~60	Male	Black	Married	≤20	Unknown	Unknown	Unknown	T1	NX	No	No	Yes	No	No/Unknown	No/Unknown
1582	＞3	41~60	Male	White	Married	Unknown	Unknown	Positive	Unknown	TX	N1	Yes	No	No	No	No/Unknown	No/Unknown
1583	≤3	＞80	Female	White	Widowed	51~100	Unknown	Positive	Unknown	T3	N0	No	No	No	No	No/Unknown	No/Unknown
1584	＞3	61~80	Male	Black	Unmarried	＞100	Grade III	Positive	Unknown	T3	N0	Yes	No	No	No	No/Unknown	No/Unknown
1585	≤3	61~80	Male	White	Married	＞100	Grade I	Positive	Unknown	T1	N0	No	No	No	No	No/Unknown	No/Unknown
1586	≤3	41~60	Male	Black	Married	Unknown	Unknown	Unknown	Unknown	T4	N0	Yes	No	Yes	No	No/Unknown	Yes
1587	≤3	61~80	Male	Black	Married	Unknown	Unknown	Positive	Unknown	T1	N1	Yes	No	Yes	No	No/Unknown	No/Unknown
1588	≤3	41~60	Female	Black	Unmarried	＞100	Unknown	Negative	Ishak 5-6	T3	N0	No	No	No	No	No/Unknown	No/Unknown
1589	＞3	61~80	Male	White	Married	21~50	Grade I	Positive	Unknown	T4	N1	No	No	No	No	No/Unknown	Yes
1590	≤3	41~60	Male	Black	Unmarried	51~100	Unknown	Positive	Unknown	T3	N1	No	No	Yes	No	No/Unknown	No/Unknown
1591	＞3	41~60	Female	White	Married	＞100	Unknown	Unknown	Unknown	T3	N1	No	No	No	No	No/Unknown	No/Unknown
1592	≤3	61~80	Female	Black	Married	51~100	Unknown	Positive	Unknown	T3	N0	No	No	Yes	No	No/Unknown	No/Unknown
1593	≤3	41~60	Male	White	Married	Unknown	Unknown	Positive	Unknown	T3	N0	No	No	No	No	Yes	No/Unknown
1594	＞3	＞80	Male	White	Married	51~100	Grade I	Positive	Unknown	T3	N0	No	No	No	No	No/Unknown	Yes
1595	＞3	41~60	Female	White	Divorced	21~50	Unknown	Unknown	Unknown	T2	N0	No	Yes	Yes	No	Yes	Yes
1596	≤3	41~60	Male	White	Married	21~50	Grade III	Positive	Unknown	T1	N0	No	No	No	No	No/Unknown	No/Unknown
1597	≤3	41~60	Male	Black	Separated	＞100	Unknown	Positive	Unknown	T3	N1	No	No	Yes	No	No/Unknown	Yes
1598	＞3	41~60	Male	Others	Married	Unknown	Grade III	Positive	Unknown	T3	N1	No	No	No	No	No/Unknown	Yes
1599	≤3	61~80	Female	White	Married	51~100	Unknown	Positive	Unknown	T2	N0	No	No	No	No	No/Unknown	No/Unknown
1600	≤3	41~60	Male	Others	Married	Unknown	Unknown	Positive	Unknown	T3	N0	No	No	Yes	No	No/Unknown	Yes
1601	≤3	41~60	Male	White	Married	51~100	Unknown	Unknown	Unknown	T3	N0	No	No	Yes	No	No/Unknown	No/Unknown
1602	≤3	61~80	Male	Black	Married	21~50	Unknown	Positive	Unknown	T2	N0	Yes	No	Yes	No	No/Unknown	No/Unknown
1603	≤3	41~60	Male	White	Married	Unknown	Unknown	Positive	Unknown	TX	N0	No	No	No	No	No/Unknown	No/Unknown
1604	≤3	41~60	Male	White	Divorced	≤20	Unknown	Positive	Unknown	T1	N0	Yes	Yes	No	No	Yes	No/Unknown
1605	≤3	41~60	Male	Others	Divorced	＞100	Unknown	Positive	Unknown	T2	N0	Yes	Unknown	Yes	No	No/Unknown	No/Unknown
1606	≤3	61~80	Male	White	Divorced	Unknown	Unknown	Unknown	Unknown	TX	NX	Yes	No	No	No	Yes	No/Unknown
1607	＞3	61~80	Male	Black	Divorced	≤20	Unknown	Positive	Ishak 5-6	T2	N0	No	No	Unknown	No	No/Unknown	Yes
1608	≤3	41~60	Male	White	Married	51~100	Unknown	Positive	Unknown	T3	N0	No	Yes	Yes	No	No/Unknown	Yes
1609	≤3	61~80	Male	Black	Unmarried	＞100	Unknown	Positive	Unknown	T3	N1	No	No	Yes	No	No/Unknown	No/Unknown
1610	≤3	41~60	Female	Others	Married	51~100	Unknown	Unknown	Unknown	T1	N0	Yes	No	Yes	No	No/Unknown	No/Unknown
1611	≤3	41~60	Male	Others	Married	＞100	Unknown	Positive	Unknown	T1	N0	No	No	Unknown	No	No/Unknown	No/Unknown
1612	＞3	41~60	Female	Black	Divorced	Unknown	Unknown	Positive	Ishak 5-6	T4	N1	No	No	Yes	No	No/Unknown	Yes
1613	≤3	61~80	Male	White	Married	51~100	Unknown	Negative	Unknown	T3	NX	No	No	No	No	No/Unknown	No/Unknown
1614	≤3	41~60	Male	Others	Unknown	51~100	Grade III	Positive	Unknown	T3	N1	Yes	No	Yes	No	No/Unknown	Yes
1615	＞3	41~60	Male	White	Unmarried	Unknown	Grade III	Positive	Ishak 5-6	T3	N1	No	No	No	No	No/Unknown	Yes
1616	≤3	61~80	Male	Black	Unmarried	Unknown	Grade III	Unknown	Unknown	TX	NX	No	No	Yes	No	No/Unknown	No/Unknown
1617	≤3	41~60	Male	White	Separated	＞100	Unknown	Unknown	Unknown	T4	N0	No	No	Yes	No	No/Unknown	No/Unknown
1618	≤3	41~60	Male	White	Unmarried	51~100	Unknown	Positive	Unknown	T3	N0	No	No	Yes	No	No/Unknown	No/Unknown
1619	＞3	41~60	Male	White	Married	Unknown	Grade I	Positive	Unknown	T3	N0	Yes	No	No	No	Yes	Yes
1620	≤3	61~80	Male	White	Widowed	Unknown	Grade III	Positive	Unknown	TX	NX	Yes	No	Yes	No	No/Unknown	Yes
1621	≤3	41~60	Male	Black	Unmarried	51~100	Unknown	Positive	Unknown	T1	N0	Yes	No	No	No	No/Unknown	No/Unknown
1622	＞3	61~80	Female	Black	Divorced	＞100	Unknown	Unknown	Unknown	T3	N0	No	No	No	No	No/Unknown	Yes
1623	≤3	61~80	Female	White	Unmarried	Unknown	Unknown	Negative	Ishak 0-4	TX	N0	No	No	No	No	No/Unknown	No/Unknown
1624	≤3	61~80	Male	Others	Unknown	21~50	Unknown	Positive	Unknown	T3	N0	No	No	Yes	No	No/Unknown	No/Unknown
1625	＞3	61~80	Male	Black	Married	51~100	Grade II	Unknown	Unknown	T3	N1	No	No	No	No	Yes	Yes
1626	≤3	61~80	Male	Black	Married	51~100	Unknown	Positive	Unknown	T3	N0	No	No	Yes	No	No/Unknown	Yes
1627	＞3	41~60	Male	Black	Married	＞100	Unknown	Positive	Ishak 0-4	T3	N0	No	No	No	Local tumor destruction	No/Unknown	Yes
1628	＞3	61~80	Male	White	Married	51~100	Unknown	Negative	Unknown	T3	N0	Yes	No	No	No	Yes	No/Unknown
1629	＞3	41~60	Male	Black	Unmarried	Unknown	Unknown	Positive	Unknown	T1	N0	No	No	No	No	No/Unknown	Yes
1630	≤3	41~60	Male	Others	Unmarried	51~100	Grade III	Unknown	Unknown	T1	N1	No	No	No	No	No/Unknown	No/Unknown
1631	＞3	41~60	Male	White	Unmarried	21~50	Unknown	Positive	Unknown	TX	N0	Yes	No	No	No	Yes	No/Unknown
1632	＞3	61~80	Male	White	Divorced	＞100	Unknown	Positive	Ishak 5-6	T3	N1	No	No	No	No	Yes	No/Unknown
1633	≤3	61~80	Male	Black	Divorced	51~100	Grade II	Positive	Unknown	TX	N0	No	No	Yes	No	No/Unknown	No/Unknown
1634	＞3	41~60	Male	Black	Unmarried	Unknown	Unknown	Positive	Unknown	T2	N0	Yes	No	No	No	Yes	Yes
1635	≤3	61~80	Male	Black	Unmarried	＞100	Unknown	Positive	Unknown	T1	N0	No	No	No	No	No/Unknown	No/Unknown
1636	≤3	41~60	Male	White	Unmarried	51~100	Unknown	Unknown	Unknown	T1	N0	No	No	No	No	No/Unknown	No/Unknown
1637	≤3	61~80	Male	Others	Unmarried	Unknown	Unknown	Positive	Unknown	T1	N0	No	No	Yes	No	No/Unknown	No/Unknown
1638	≤3	41~60	Male	Black	Divorced	21~50	Unknown	Positive	Unknown	T2	N1	No	No	No	No	No/Unknown	No/Unknown
1639	≤3	61~80	Male	White	Widowed	Unknown	Grade I	Unknown	Unknown	T2	N0	Yes	No	No	No	No/Unknown	No/Unknown
1640	≤3	61~80	Male	Black	Married	＞100	Unknown	Positive	Unknown	T3	N0	No	No	Yes	No	No/Unknown	No/Unknown
1641	≤3	41~60	Male	Black	Unmarried	Unknown	Grade II	Positive	Ishak 5-6	TX	N0	No	Yes	Yes	No	No/Unknown	Yes
1642	＞3	≤40	Female	White	Unmarried	21~50	Unknown	Positive	Unknown	T1	N0	Yes	No	No	No	No/Unknown	No/Unknown
1643	＞3	41~60	Male	White	Unmarried	＞100	Unknown	Positive	Unknown	T4	N0	Unknown	No	Yes	No	Yes	Yes
1644	＞3	61~80	Male	Others	Married	＞100	Unknown	Positive	Unknown	T3	N0	Yes	No	No	No	Yes	No/Unknown
1645	＞3	41~60	Male	Black	Divorced	51~100	Grade II	Unknown	Unknown	T3	N0	No	No	Yes	No	Yes	Yes
1646	≤3	61~80	Male	White	Married	Unknown	Grade III	Positive	Unknown	T3	N1	No	No	Yes	No	No/Unknown	No/Unknown
1647	≤3	41~60	Male	Black	Unmarried	＞100	Unknown	Positive	Unknown	T3	NX	No	No	No	No	No/Unknown	No/Unknown
1648	＞3	41~60	Male	Black	Unmarried	Unknown	Unknown	Positive	Unknown	TX	N1	No	No	No	No	No/Unknown	Yes
1649	≤3	41~60	Male	White	Unmarried	＞100	Unknown	Unknown	Unknown	T3	N0	No	No	Yes	No	No/Unknown	No/Unknown
1650	≤3	41~60	Male	White	Unmarried	Unknown	Unknown	Positive	Unknown	T1	N0	Yes	No	Yes	No	No/Unknown	No/Unknown
1651	≤3	61~80	Male	Others	Married	＞100	Unknown	Positive	Unknown	T3	N0	No	No	Yes	No	No/Unknown	Yes
1652	＞3	61~80	Male	White	Unmarried	51~100	Unknown	Positive	Ishak 5-6	T3	N1	No	No	No	No	Yes	No/Unknown
1653	≤3	61~80	Male	Black	Divorced	＞100	Unknown	Positive	Unknown	T3	N0	No	No	Yes	No	No/Unknown	No/Unknown
1654	≤3	41~60	Male	Black	Divorced	21~50	Unknown	Positive	Unknown	T2	N0	Yes	No	No	No	No/Unknown	Yes
1655	≤3	61~80	Male	Black	Divorced	21~50	Unknown	Positive	Unknown	T2	N0	No	No	Yes	No	No/Unknown	No/Unknown
1656	≤3	41~60	Male	Black	Divorced	51~100	Unknown	Positive	Unknown	T4	N0	No	No	No	No	No/Unknown	No/Unknown
1657	≤3	61~80	Male	White	Married	Unknown	Grade I	Positive	Ishak 5-6	T3	NX	No	No	Yes	No	No/Unknown	Yes
1658	≤3	＞80	Male	Others	Unmarried	51~100	Unknown	Unknown	Unknown	T1	N0	No	No	Yes	No	No/Unknown	No/Unknown
1659	≤3	41~60	Male	Black	Married	Unknown	Unknown	Unknown	Ishak 5-6	TX	N1	No	No	No	No	No/Unknown	No/Unknown
1660	＞3	61~80	Female	Black	Unmarried	＞100	Grade II	Positive	Unknown	T4	N0	No	No	Yes	No	No/Unknown	Yes
1661	≤3	41~60	Male	White	Unmarried	Unknown	Unknown	Positive	Unknown	T3	N0	No	No	No	No	No/Unknown	No/Unknown
1662	＞3	41~60	Male	Black	Unmarried	＞100	Unknown	Positive	Unknown	T3	N1	Yes	No	No	No	No/Unknown	No/Unknown
1663	＞3	41~60	Male	Black	Divorced	51~100	Unknown	Negative	Unknown	T3	N0	Yes	No	No	No	Yes	Yes
1664	≤3	41~60	Male	Others	Unknown	Unknown	Unknown	Positive	Unknown	T4	N0	No	No	No	No	No/Unknown	No/Unknown
1665	≤3	41~60	Male	White	Married	21~50	Unknown	Positive	Ishak 0-4	TX	N0	No	No	No	No	No/Unknown	Yes
1666	＞3	61~80	Female	Black	Unmarried	51~100	Unknown	Positive	Ishak 5-6	T3	N0	No	No	Yes	No	No/Unknown	Yes
1667	＞3	＞80	Female	White	Widowed	Unknown	Unknown	Unknown	Unknown	T4	N0	No	No	No	No	No/Unknown	Yes
1668	≤3	61~80	Male	White	Unknown	Unknown	Unknown	Negative	Unknown	TX	N0	No	No	No	No	No/Unknown	No/Unknown
1669	≤3	61~80	Male	White	Married	51~100	Unknown	Positive	Unknown	T1	N1	Unknown	Unknown	Unknown	No	No/Unknown	No/Unknown
1670	＞3	41~60	Male	Black	Married	Unknown	Unknown	Positive	Unknown	T3	N0	Yes	No	No	No	Yes	Yes
1671	＞3	41~60	Male	White	Married	＞100	Grade II	Positive	Unknown	T3	N0	Yes	No	No	No	No/Unknown	Yes
1672	≤3	＞80	Male	Others	Unknown	Unknown	Unknown	Positive	Ishak 5-6	T4	N0	No	No	No	No	No/Unknown	No/Unknown
1673	≤3	61~80	Male	White	Widowed	＞100	Unknown	Positive	Ishak 5-6	T3	N1	No	No	No	No	No/Unknown	No/Unknown
1674	≤3	41~60	Female	Others	Married	＞100	Unknown	Positive	Unknown	T3	N0	No	No	Unknown	No	No/Unknown	No/Unknown
1675	≤3	41~60	Male	White	Unmarried	21~50	Unknown	Positive	Ishak 5-6	T3	N0	No	No	No	No	No/Unknown	Yes
1676	≤3	61~80	Female	White	Married	21~50	Unknown	Positive	Unknown	T3	N0	Yes	No	No	No	Yes	Yes
1677	＞3	41~60	Male	Black	Divorced	21~50	Unknown	Positive	Ishak 5-6	T1	N0	Yes	No	No	No	No/Unknown	No/Unknown
1678	＞3	41~60	Male	Black	Unmarried	≤20	Unknown	Positive	Unknown	T4	N1	No	No	No	No	No/Unknown	No/Unknown
1679	≤3	41~60	Male	Black	Unmarried	＞100	Unknown	Positive	Unknown	T4	N1	No	No	No	No	No/Unknown	No/Unknown
1680	＞3	61~80	Male	Black	Divorced	Unknown	Unknown	Unknown	Unknown	TX	NX	No	No	Yes	No	No/Unknown	No/Unknown
1681	≤3	61~80	Male	Others	Married	＞100	Unknown	Unknown	Unknown	T1	N0	No	Yes	Yes	No	No/Unknown	No/Unknown
1682	＞3	41~60	Male	Others	Unknown	＞100	Grade II	Positive	Ishak 0-4	T3	N0	No	No	Yes	No	No/Unknown	No/Unknown
1683	≤3	61~80	Male	Others	Married	Unknown	Unknown	Positive	Unknown	T4	NX	Unknown	Unknown	Unknown	No	No/Unknown	No/Unknown
1684	＞3	41~60	Male	Others	Divorced	Unknown	Grade II	Positive	Unknown	TX	NX	Yes	Unknown	No	No	Yes	Yes
1685	＞3	41~60	Male	Others	Married	51~100	Unknown	Positive	Unknown	T3	NX	No	No	Yes	No	No/Unknown	No/Unknown
1686	≤3	41~60	Male	Others	Unmarried	21~50	Grade III	Positive	Unknown	T2	N0	Yes	No	No	Surgery,unknown	Yes	No/Unknown
1687	≤3	41~60	Male	Others	Unmarried	Unknown	Unknown	Unknown	Unknown	TX	NX	No	No	Yes	No	No/Unknown	No/Unknown
1688	≤3	41~60	Male	Others	Unknown	Unknown	Grade III	Positive	Unknown	TX	N0	Yes	No	Yes	No	No/Unknown	No/Unknown
1689	≤3	61~80	Male	Others	Unknown	Unknown	Unknown	Unknown	Unknown	TX	N1	Yes	Unknown	Yes	No	No/Unknown	No/Unknown
1690	≤3	61~80	Male	White	Married	51~100	Unknown	Unknown	Unknown	T1	N0	Yes	No	No	No	Yes	No/Unknown
1691	＞3	61~80	Female	White	Married	Unknown	Unknown	Positive	Unknown	TX	N0	Yes	No	No	No	Yes	No/Unknown
1692	≤3	＞80	Male	White	Divorced	＞100	Unknown	Positive	Unknown	T1	N0	Yes	No	No	No	Yes	Yes
1693	＞3	61~80	Male	White	Married	21~50	Grade II	Positive	Unknown	T2	N0	No	No	Yes	No	No/Unknown	Yes
1694	≤3	61~80	Male	White	Divorced	51~100	Unknown	Unknown	Ishak 5-6	T1	N1	No	No	Yes	No	No/Unknown	No/Unknown
1695	＞3	61~80	Male	White	Unmarried	51~100	Grade II	Positive	Unknown	T3	NX	No	No	No	No	No/Unknown	Yes
1696	＞3	61~80	Male	White	Married	51~100	Unknown	Positive	Unknown	T3	N1	No	No	Yes	No	No/Unknown	Yes
1697	≤3	61~80	Male	Others	Divorced	＞100	Unknown	Positive	Unknown	T3	N0	No	No	No	No	No/Unknown	No/Unknown
1698	≤3	41~60	Male	White	Divorced	21~50	Unknown	Positive	Unknown	T2	N0	No	No	No	No	No/Unknown	No/Unknown
1699	＞3	61~80	Male	White	Unmarried	＞100	Unknown	Positive	Ishak 0-4	T3	N0	No	No	Yes	No	No/Unknown	Yes
1700	＞3	41~60	Male	White	Married	Unknown	Unknown	Positive	Unknown	TX	N0	No	No	No	No	No/Unknown	No/Unknown
1701	≤3	61~80	Female	White	Widowed	51~100	Unknown	Unknown	Unknown	T3	N0	No	No	No	No	Yes	No/Unknown
1702	≤3	61~80	Male	White	Married	Unknown	Unknown	Positive	Unknown	TX	N0	No	No	Yes	No	No/Unknown	No/Unknown
1703	＞3	＞80	Male	Others	Widowed	51~100	Grade III	Positive	Unknown	T3	N1	No	No	No	No	No/Unknown	Yes
1704	≤3	61~80	Female	White	Married	＞100	Unknown	Positive	Unknown	T3	N0	Yes	No	No	No	Yes	No/Unknown
1705	＞3	41~60	Male	White	Married	＞100	Unknown	Positive	Unknown	T3	NX	No	No	No	No	No/Unknown	Yes
1706	＞3	41~60	Male	White	Unmarried	51~100	Grade II	Positive	Ishak 0-4	T4	NX	No	No	Yes	No	No/Unknown	Yes
1707	≤3	41~60	Male	White	Married	51~100	Unknown	Positive	Ishak 5-6	T1	N0	No	No	No	No	Yes	No/Unknown
1708	≤3	61~80	Male	White	Married	＞100	Unknown	Positive	Unknown	T3	NX	Unknown	Unknown	Yes	No	No/Unknown	No/Unknown
1709	＞3	41~60	Male	White	Married	≤20	Unknown	Negative	Unknown	T1	N1	No	No	No	No	No/Unknown	Yes
1710	＞3	41~60	Male	Others	Married	51~100	Unknown	Unknown	Ishak 5-6	T1	N0	No	No	Yes	No	No/Unknown	Yes
1711	＞3	＞80	Male	White	Married	51~100	Unknown	Negative	Unknown	T2	N0	No	No	No	No	No/Unknown	No/Unknown
1712	＞3	41~60	Male	White	Married	21~50	Unknown	Positive	Ishak 5-6	T2	N0	Yes	No	No	No	Yes	Yes
1713	≤3	41~60	Male	Others	Unmarried	＞100	Unknown	Positive	Unknown	T3	NX	No	No	No	No	No/Unknown	Yes
1714	＞3	61~80	Male	Others	Married	Unknown	Unknown	Negative	Unknown	T4	NX	No	No	Yes	No	No/Unknown	Yes
1715	＞3	61~80	Male	White	Divorced	＞100	Unknown	Positive	Unknown	T4	N1	Unknown	Unknown	No	No	No/Unknown	No/Unknown
1716	≤3	＞80	Male	White	Unmarried	Unknown	Unknown	Positive	Ishak 0-4	T4	N0	No	No	Yes	No	No/Unknown	No/Unknown
1717	＞3	≤40	Male	Others	Married	＞100	Grade II	Positive	Ishak 0-4	T1	N0	No	No	Yes	Wedge resection	No/Unknown	Yes
1718	≤3	＞80	Male	Others	Married	＞100	Unknown	Unknown	Unknown	T4	N0	No	No	No	No	No/Unknown	No/Unknown
1719	≤3	41~60	Male	White	Unmarried	Unknown	Unknown	Unknown	Unknown	TX	NX	No	No	No	No	No/Unknown	No/Unknown
1720	＞3	≤40	Male	White	Unmarried	Unknown	Unknown	Negative	Unknown	TX	N1	Unknown	Unknown	Yes	No	No/Unknown	Yes
1721	≤3	＞80	Male	White	Married	＞100	Unknown	Negative	Unknown	T3	N0	Yes	No	No	No	No/Unknown	No/Unknown
1722	＞3	41~60	Male	White	Unmarried	51~100	Unknown	Positive	Unknown	T4	N1	No	No	No	No	No/Unknown	No/Unknown
1723	≤3	41~60	Male	White	Married	Unknown	Unknown	Positive	Unknown	T3	N1	Yes	Unknown	No	No	Yes	No/Unknown
1724	＞3	61~80	Male	Others	Married	51~100	Unknown	Unknown	Unknown	T3	NX	No	No	Yes	No	No/Unknown	Yes
1725	≤3	61~80	Male	White	Married	＞100	Unknown	Positive	Unknown	T3	N0	No	No	Yes	No	No/Unknown	No/Unknown
1726	≤3	61~80	Male	Others	Married	21~50	Unknown	Unknown	Unknown	T1	N0	No	No	Yes	No	No/Unknown	Yes
1727	＞3	41~60	Male	White	Unmarried	21~50	Unknown	Positive	Unknown	T1	N1	Unknown	Unknown	Unknown	No	No/Unknown	Yes
1728	≤3	41~60	Male	White	Married	Unknown	Unknown	Unknown	Unknown	T1	N1	Yes	No	Yes	No	No/Unknown	No/Unknown
1729	≤3	61~80	Male	White	Married	＞100	Grade III	Positive	Ishak 0-4	T4	N1	No	No	No	No	No/Unknown	No/Unknown
1730	≤3	41~60	Male	White	Divorced	Unknown	Unknown	Unknown	Unknown	TX	NX	Yes	Unknown	Yes	No	No/Unknown	No/Unknown
1731	≤3	61~80	Female	White	Separated	＞100	Unknown	Positive	Unknown	T3	N0	No	No	Yes	No	No/Unknown	No/Unknown
1732	≤3	＞80	Male	Others	Unknown	＞100	Unknown	Negative	Ishak 5-6	T3	NX	Unknown	Unknown	Unknown	No	No/Unknown	No/Unknown
1733	≤3	41~60	Female	White	Unknown	Unknown	Unknown	Positive	Unknown	T1	N1	No	No	Yes	No	No/Unknown	No/Unknown
1734	＞3	41~60	Male	White	Married	Unknown	Unknown	Unknown	Unknown	T1	N0	No	No	No	No	No/Unknown	Yes
1735	≤3	＞80	Male	White	Married	＞100	Grade III	Positive	Unknown	T3	NX	No	No	Yes	No	No/Unknown	No/Unknown
1736	≤3	41~60	Male	White	Married	51~100	Unknown	Positive	Ishak 5-6	T3	N1	No	No	No	No	No/Unknown	Yes
1737	≤3	61~80	Male	Others	Separated	51~100	Unknown	Unknown	Unknown	T3	N0	No	No	Yes	No	No/Unknown	No/Unknown
1738	＞3	41~60	Male	Others	Separated	＞100	Unknown	Positive	Unknown	T3	N0	No	No	Yes	No	No/Unknown	Yes
1739	＞3	41~60	Male	White	Married	51~100	Grade III	Positive	Unknown	T3	N0	No	No	Yes	No	No/Unknown	Yes
1740	＞3	41~60	Male	White	Married	21~50	Unknown	Positive	Ishak 5-6	T2	N1	No	No	No	No	No/Unknown	Yes
1741	≤3	41~60	Male	White	Married	Unknown	Unknown	Positive	Unknown	TX	NX	Yes	No	No	No	No/Unknown	No/Unknown
1742	≤3	41~60	Male	White	Married	21~50	Unknown	Positive	Ishak 5-6	T2	NX	No	No	Yes	No	No/Unknown	No/Unknown
1743	≤3	61~80	Female	White	Widowed	21~50	Unknown	Positive	Unknown	T2	N1	No	No	Yes	No	No/Unknown	No/Unknown
1744	≤3	61~80	Female	White	Married	Unknown	Unknown	Unknown	Unknown	T4	N1	No	No	Yes	No	No/Unknown	Yes
1745	≤3	41~60	Male	Others	Unmarried	＞100	Grade III	Negative	Ishak 0-4	T4	N0	No	No	Yes	Lobectomy	No/Unknown	No/Unknown
1746	≤3	61~80	Female	White	Unmarried	Unknown	Unknown	Positive	Unknown	TX	N0	Yes	No	Yes	No	No/Unknown	No/Unknown
1747	＞3	61~80	Male	Others	Married	＞100	Unknown	Positive	Unknown	T3	N0	No	No	No	No	No/Unknown	Yes
1748	≤3	＞80	Female	Others	Widowed	＞100	Unknown	Positive	Unknown	T3	N1	No	No	No	No	No/Unknown	No/Unknown
1749	≤3	61~80	Female	White	Married	21~50	Unknown	Positive	Unknown	T2	N1	No	No	Yes	No	No/Unknown	No/Unknown
1750	＞3	61~80	Male	Others	Married	＞100	Grade III	Negative	Unknown	T4	NX	No	No	No	Lobectomy	Yes	Yes
1751	＞3	41~60	Male	Others	Married	＞100	Unknown	Positive	Unknown	T3	N0	No	No	No	No	No/Unknown	No/Unknown
1752	＞3	61~80	Male	White	Divorced	51~100	Unknown	Positive	Ishak 5-6	T3	N0	Yes	No	No	No	No/Unknown	No/Unknown
1753	≤3	61~80	Male	White	Unmarried	＞100	Unknown	Unknown	Unknown	T3	N0	No	No	Yes	No	No/Unknown	No/Unknown
1754	≤3	61~80	Male	White	Divorced	Unknown	Unknown	Positive	Ishak 5-6	T4	N1	No	No	Yes	No	No/Unknown	No/Unknown
1755	≤3	41~60	Male	White	Married	＞100	Unknown	Positive	Unknown	T1	NX	Yes	No	Yes	No	No/Unknown	No/Unknown
1756	＞3	41~60	Male	White	Married	Unknown	Unknown	Positive	Unknown	T4	N1	No	No	No	No	No/Unknown	Yes
1757	＞3	61~80	Male	White	Married	51~100	Grade III	Positive	Ishak 0-4	T3	N0	Yes	No	No	Lobectomy	Yes	No/Unknown
1758	≤3	61~80	Male	White	Married	≤20	Unknown	Positive	Unknown	T4	N1	Yes	No	No	No	No/Unknown	No/Unknown
1759	≤3	61~80	Male	Others	Married	＞100	Unknown	Positive	Unknown	T1	N1	No	No	Yes	No	No/Unknown	No/Unknown
1760	＞3	＞80	Female	Others	Married	51~100	Unknown	Positive	Unknown	T3	N1	No	No	Yes	No	No/Unknown	Yes
1761	≤3	61~80	Male	White	Married	51~100	Grade I	Unknown	Unknown	T3	N1	Yes	No	No	No	Yes	No/Unknown
1762	＞3	61~80	Male	White	Separated	51~100	Grade II	Unknown	Unknown	T3	N0	Yes	No	No	No	Yes	Yes
1763	＞3	61~80	Male	Others	Married	Unknown	Unknown	Unknown	Unknown	TX	NX	Yes	No	No	No	No/Unknown	No/Unknown
1764	≤3	41~60	Male	Black	Unmarried	＞100	Unknown	Positive	Unknown	T3	N0	No	No	No	No	No/Unknown	Yes
1765	≤3	41~60	Male	White	Unmarried	51~100	Unknown	Positive	Ishak 0-4	T3	N0	Yes	No	No	No	Yes	Yes
1766	≤3	61~80	Male	White	Divorced	21~50	Unknown	Unknown	Unknown	T3	N0	No	No	No	No	No/Unknown	No/Unknown
1767	＞3	61~80	Male	Others	Married	51~100	Grade III	Negative	Unknown	T4	N0	No	No	No	Lobectomy	No/Unknown	No/Unknown
1768	≤3	61~80	Male	White	Married	Unknown	Unknown	Unknown	Unknown	T4	N0	No	No	Yes	No	No/Unknown	No/Unknown
1769	≤3	41~60	Male	White	Unmarried	21~50	Grade III	Positive	Unknown	T3	N1	No	No	Yes	No	No/Unknown	No/Unknown
1770	≤3	61~80	Male	White	Divorced	＞100	Grade II	Positive	Unknown	T3	N0	No	No	No	No	No/Unknown	No/Unknown
1771	≤3	61~80	Male	White	Married	＞100	Grade II	Positive	Ishak 5-6	T1	N0	No	No	No	No	No/Unknown	No/Unknown
1772	≤3	≤40	Male	Black	Unmarried	Unknown	Unknown	Positive	Ishak 5-6	T3	N0	Yes	No	No	No	No/Unknown	No/Unknown
1773	＞3	41~60	Male	Others	Married	51~100	Unknown	Negative	Unknown	T3	N1	Yes	No	No	No	Yes	Yes
1774	≤3	61~80	Male	White	Unmarried	Unknown	Unknown	Positive	Unknown	TX	N0	No	No	Yes	No	No/Unknown	No/Unknown
1775	≤3	＞80	Male	White	Married	51~100	Grade III	Positive	Unknown	T3	N1	No	No	No	No	No/Unknown	Yes
1776	＞3	41~60	Male	White	Married	≤20	Unknown	Positive	Unknown	T1	N0	Yes	No	No	No	Yes	Yes
1777	≤3	＞80	Male	White	Married	＞100	Unknown	Positive	Unknown	T1	N0	No	No	Yes	No	No/Unknown	Yes
1778	＞3	61~80	Female	White	Married	51~100	Grade III	Unknown	Unknown	T1	N0	No	No	Yes	No	No/Unknown	No/Unknown
1779	≤3	61~80	Male	White	Divorced	51~100	Unknown	Negative	Unknown	T3	N0	Unknown	Unknown	Unknown	No	No/Unknown	No/Unknown
1780	≤3	61~80	Male	White	Unmarried	51~100	Unknown	Positive	Unknown	T3	N1	Yes	No	Yes	No	No/Unknown	No/Unknown
1781	＞3	61~80	Male	White	Unmarried	21~50	Unknown	Positive	Ishak 5-6	T2	N1	No	No	No	No	No/Unknown	Yes
1782	≤3	61~80	Male	White	Unmarried	＞100	Grade II	Positive	Unknown	T1	N0	No	No	Yes	No	No/Unknown	Yes
1783	≤3	41~60	Male	White	Married	51~100	Unknown	Positive	Ishak 5-6	T1	NX	Yes	No	No	No	No/Unknown	No/Unknown
1784	≤3	61~80	Male	White	Unmarried	51~100	Grade III	Unknown	Ishak 0-4	T3	N1	Yes	No	No	No	Yes	No/Unknown
1785	≤3	61~80	Male	White	Married	51~100	Unknown	Positive	Ishak 5-6	T3	N1	No	No	No	No	No/Unknown	No/Unknown
1786	≤3	61~80	Female	Others	Married	＞100	Grade I	Positive	Unknown	T3	N0	No	No	Yes	No	No/Unknown	No/Unknown
1787	≤3	61~80	Female	White	Married	Unknown	Unknown	Positive	Ishak 5-6	TX	N0	Yes	No	No	No	Yes	Yes
1788	≤3	41~60	Male	Others	Married	＞100	Grade III	Positive	Unknown	T3	N0	Yes	No	Yes	No	No/Unknown	No/Unknown
1789	＞3	41~60	Male	White	Divorced	51~100	Grade I	Positive	Unknown	T3	N0	No	No	Yes	No	No/Unknown	Yes
1790	≤3	61~80	Female	White	Divorced	21~50	Unknown	Positive	Unknown	T3	N0	Yes	No	No	No	No/Unknown	No/Unknown
1791	＞3	＞80	Male	Black	Married	＞100	Unknown	Positive	Unknown	T3	N0	No	No	No	No	No/Unknown	No/Unknown
1792	≤3	61~80	Male	White	Divorced	21~50	Unknown	Negative	Ishak 5-6	T1	N0	No	Yes	No	No	No/Unknown	No/Unknown
1793	≤3	61~80	Female	White	Married	21~50	Unknown	Unknown	Unknown	T1	N0	Yes	No	No	No	No/Unknown	No/Unknown
1794	＞3	61~80	Male	White	Married	51~100	Unknown	Positive	Ishak 5-6	T3	N0	No	No	Yes	No	No/Unknown	Yes
1795	≤3	61~80	Male	Others	Married	Unknown	Unknown	Positive	Unknown	T3	NX	No	No	Yes	No	No/Unknown	No/Unknown
1796	≤3	61~80	Male	Others	Married	＞100	Unknown	Positive	Unknown	T3	N1	No	No	Yes	No	No/Unknown	No/Unknown
1797	≤3	≤40	Male	Black	Unmarried	＞100	Unknown	Positive	Unknown	T3	N0	No	No	No	No	No/Unknown	No/Unknown
1798	≤3	61~80	Male	White	Married	51~100	Unknown	Negative	Ishak 5-6	T4	NX	Yes	Unknown	Yes	No	No/Unknown	No/Unknown
1799	≤3	61~80	Male	Black	Married	51~100	Unknown	Positive	Ishak 0-4	T3	N0	Yes	No	No	No	Yes	No/Unknown
1800	≤3	41~60	Male	White	Divorced	Unknown	Unknown	Positive	Ishak 5-6	TX	N0	Yes	No	Yes	No	Yes	No/Unknown
1801	≤3	61~80	Female	White	Married	51~100	Unknown	Positive	Unknown	T3	N0	No	No	Yes	No	No/Unknown	Yes
1802	≤3	61~80	Female	White	Married	Unknown	Unknown	Positive	Unknown	T3	NX	No	No	Yes	No	No/Unknown	No/Unknown
1803	≤3	41~60	Male	White	Unmarried	＞100	Grade II	Positive	Unknown	T3	N1	No	No	No	No	No/Unknown	No/Unknown
1804	≤3	41~60	Male	White	Married	＞100	Unknown	Positive	Unknown	T1	N0	No	No	Yes	No	No/Unknown	No/Unknown
1805	≤3	61~80	Female	Others	Married	Unknown	Unknown	Positive	Unknown	T4	N0	No	No	Yes	No	No/Unknown	No/Unknown
1806	≤3	61~80	Male	Others	Married	51~100	Unknown	Positive	Unknown	T3	N1	No	No	No	No	No/Unknown	No/Unknown
1807	≤3	61~80	Male	Others	Widowed	Unknown	Unknown	Unknown	Unknown	TX	N0	No	No	Yes	No	No/Unknown	Yes
1808	＞3	＞80	Female	Black	Divorced	≤20	Unknown	Unknown	Unknown	T3	N0	No	No	No	No	No/Unknown	Yes
1809	＞3	41~60	Female	White	Unmarried	Unknown	Unknown	Unknown	Unknown	TX	N0	No	No	Yes	No	No/Unknown	No/Unknown
1810	≤3	61~80	Male	White	Divorced	21~50	Grade II	Unknown	Unknown	T2	NX	Yes	No	No	No	No/Unknown	No/Unknown
1811	≤3	61~80	Male	White	Unmarried	Unknown	Unknown	Positive	Unknown	T1	N0	No	No	Yes	No	No/Unknown	No/Unknown
1812	＞3	41~60	Male	White	Divorced	≤20	Unknown	Unknown	Ishak 5-6	T2	N0	Yes	No	No	No	Yes	Yes
1813	≤3	61~80	Female	Others	Married	51~100	Unknown	Unknown	Unknown	T3	NX	No	No	No	No	No/Unknown	No/Unknown
1814	≤3	61~80	Male	Black	Unmarried	21~50	Unknown	Positive	Unknown	T3	N1	No	No	Yes	No	No/Unknown	Yes
1815	≤3	61~80	Male	Others	Married	21~50	Unknown	Positive	Unknown	T3	N1	No	No	No	No	No/Unknown	Yes
1816	≤3	61~80	Male	Others	Married	Unknown	Unknown	Positive	Unknown	TX	N0	No	No	No	No	No/Unknown	No/Unknown
1817	≤3	61~80	Male	Black	Married	51~100	Unknown	Positive	Ishak 5-6	T4	N1	Yes	No	No	No	No/Unknown	No/Unknown
1818	＞3	41~60	Male	Others	Married	＞100	Unknown	Positive	Ishak 0-4	T3	N0	Yes	No	No	No	No/Unknown	Yes
1819	≤3	41~60	Male	Others	Unmarried	51~100	Unknown	Positive	Ishak 5-6	T3	N0	No	No	Yes	No	No/Unknown	No/Unknown
1820	＞3	61~80	Male	White	Married	21~50	Unknown	Positive	Ishak 5-6	T2	N0	Yes	No	No	No	No/Unknown	No/Unknown
1821	≤3	＞80	Male	Others	Married	≤20	Unknown	Negative	Ishak 0-4	T1	N0	No	No	No	No	Yes	Yes
1822	≤3	41~60	Male	White	Unmarried	51~100	Unknown	Negative	Ishak 5-6	T1	N1	No	No	No	No	No/Unknown	No/Unknown
1823	＞3	41~60	Male	White	Unmarried	21~50	Grade I	Positive	Ishak 5-6	T2	N0	Yes	No	No	No	No/Unknown	Yes
1824	≤3	61~80	Male	Others	Married	＞100	Unknown	Positive	Ishak 0-4	T3	N1	No	No	Yes	No	No/Unknown	Yes
1825	＞3	61~80	Female	White	Divorced	≤20	Unknown	Positive	Unknown	T1	N0	No	No	No	No	No/Unknown	Yes
1826	＞3	61~80	Male	Black	Married	51~100	Unknown	Positive	Ishak 5-6	T3	N1	No	No	No	No	Yes	Yes
1827	≤3	61~80	Female	Others	Unmarried	51~100	Unknown	Negative	Unknown	T3	N0	No	No	No	No	No/Unknown	No/Unknown
1828	≤3	61~80	Female	White	Married	21~50	Unknown	Negative	Unknown	T1	N0	No	No	Yes	No	No/Unknown	Yes
1829	≤3	41~60	Male	White	Unmarried	Unknown	Unknown	Positive	Ishak 5-6	TX	N0	Yes	No	Yes	No	No/Unknown	No/Unknown
1830	≤3	41~60	Male	Others	Married	Unknown	Unknown	Positive	Ishak 5-6	TX	N0	No	No	Yes	No	No/Unknown	No/Unknown
1831	＞3	61~80	Male	White	Married	21~50	Unknown	Negative	Ishak 5-6	T3	N1	Yes	No	No	No	Yes	No/Unknown
1832	≤3	61~80	Male	Others	Married	＞100	Unknown	Positive	Unknown	T3	N0	Yes	No	Yes	No	No/Unknown	No/Unknown
1833	≤3	61~80	Male	White	Unmarried	≤20	Unknown	Positive	Ishak 5-6	T2	N1	Yes	No	Yes	No	No/Unknown	No/Unknown
1834	≤3	41~60	Male	White	Unmarried	51~100	Unknown	Positive	Unknown	T3	N1	No	No	Yes	No	No/Unknown	No/Unknown
1835	≤3	61~80	Female	White	Married	＞100	Unknown	Positive	Unknown	T3	N0	No	No	Yes	No	No/Unknown	No/Unknown
1836	＞3	61~80	Female	Others	Married	Unknown	Unknown	Unknown	Unknown	T3	N1	Unknown	Unknown	Unknown	No	No/Unknown	No/Unknown
1837	≤3	61~80	Female	Others	Married	51~100	Unknown	Positive	Ishak 5-6	T3	N0	No	No	Yes	No	No/Unknown	No/Unknown
1838	≤3	61~80	Female	Others	Widowed	≤20	Unknown	Positive	Unknown	T3	N1	No	No	Yes	No	No/Unknown	Yes
1839	≤3	41~60	Male	White	Unmarried	Unknown	Unknown	Positive	Unknown	TX	N0	No	No	Yes	No	No/Unknown	No/Unknown
1840	＞3	41~60	Male	White	Divorced	21~50	Unknown	Positive	Ishak 5-6	T2	N1	No	No	No	No	No/Unknown	Yes
1841	＞3	61~80	Male	White	Married	21~50	Unknown	Positive	Unknown	T2	NX	No	No	No	No	No/Unknown	Yes
1842	≤3	41~60	Female	White	Unmarried	21~50	Unknown	Positive	Unknown	T3	N0	No	No	No	No	No/Unknown	No/Unknown
1843	≤3	＞80	Female	White	Widowed	＞100	Grade III	Positive	Unknown	T1	N0	Unknown	Unknown	Unknown	No	No/Unknown	No/Unknown
1844	≤3	＞80	Male	White	Widowed	51~100	Unknown	Positive	Unknown	TX	N1	No	No	No	No	No/Unknown	No/Unknown
1845	≤3	＞80	Male	Others	Unmarried	Unknown	Unknown	Positive	Unknown	TX	N0	No	No	Yes	No	No/Unknown	No/Unknown
1846	≤3	＞80	Male	White	Married	＞100	Grade III	Positive	Unknown	T3	N0	No	No	Yes	No	No/Unknown	No/Unknown
1847	＞3	＞80	Male	White	Married	51~100	Unknown	Positive	Unknown	T3	N0	Yes	No	No	No	Yes	Yes
1848	＞3	＞80	Male	Others	Married	21~50	Unknown	Positive	Ishak 0-4	T1	N0	No	No	Yes	No	No/Unknown	Yes
1849	＞3	61~80	Male	White	Married	Unknown	Unknown	Positive	Unknown	TX	N0	No	Unknown	Unknown	No	No/Unknown	No/Unknown
1850	≤3	＞80	Male	Others	Married	Unknown	Grade III	Positive	Unknown	T1	N0	No	No	No	No	No/Unknown	No/Unknown
1851	≤3	＞80	Male	White	Unmarried	51~100	Grade I	Positive	Unknown	TX	N1	No	No	Yes	No	No/Unknown	No/Unknown
1852	≤3	＞80	Male	White	Unknown	51~100	Unknown	Positive	Unknown	T3	N0	No	No	No	No	No/Unknown	No/Unknown
1853	＞3	41~60	Female	Others	Married	21~50	Grade III	Positive	Unknown	T4	N0	No	No	No	Lobectomy	No/Unknown	No/Unknown
1854	≤3	≤40	Male	White	Unmarried	51~100	Grade III	Positive	Unknown	T1	N0	No	No	Yes	No	No/Unknown	No/Unknown
1855	≤3	＞80	Male	Black	Unmarried	Unknown	Unknown	Unknown	Unknown	TX	NX	No	No	Yes	No	No/Unknown	No/Unknown
1856	＞3	＞80	Male	White	Married	21~50	Unknown	Positive	Unknown	T3	NX	Unknown	Unknown	Yes	No	No/Unknown	No/Unknown
1857	＞3	＞80	Female	Others	Married	Unknown	Unknown	Unknown	Unknown	TX	NX	Unknown	Unknown	Unknown	No	No/Unknown	No/Unknown
1858	≤3	61~80	Male	White	Married	51~100	Unknown	Unknown	Unknown	T1	N1	Yes	No	No	No	No/Unknown	Yes
1859	≤3	41~60	Male	Black	Unmarried	51~100	Unknown	Positive	Unknown	T3	N0	No	No	Yes	No	No/Unknown	No/Unknown
1860	＞3	61~80	Male	White	Married	51~100	Unknown	Positive	Unknown	T1	N0	Yes	No	No	No	Yes	Yes
1861	≤3	41~60	Male	Black	Unmarried	Unknown	Grade II	Positive	Ishak 5-6	T1	N1	Unknown	Unknown	Unknown	No	No/Unknown	No/Unknown
1862	≤3	61~80	Male	Black	Unmarried	Unknown	Unknown	Positive	Unknown	TX	N0	No	No	Yes	No	No/Unknown	No/Unknown
1863	≤3	41~60	Male	White	Married	Unknown	Unknown	Unknown	Unknown	TX	NX	No	No	Yes	No	No/Unknown	Yes
1864	≤3	61~80	Male	Others	Married	＞100	Unknown	Positive	Ishak 5-6	T3	N0	No	No	Yes	No	No/Unknown	No/Unknown
1865	＞3	61~80	Male	White	Unmarried	Unknown	Grade I	Unknown	Unknown	TX	N0	Yes	No	No	No	No/Unknown	No/Unknown
1866	＞3	61~80	Male	White	Married	＞100	Unknown	Positive	Unknown	T4	N0	No	Yes	No	No	Yes	Yes
1867	＞3	61~80	Male	White	Married	＞100	Grade III	Unknown	Unknown	T1	N0	Yes	No	No	No	No/Unknown	No/Unknown
1868	≤3	61~80	Male	White	Married	21~50	Unknown	Positive	Unknown	TX	N0	No	No	Yes	No	No/Unknown	No/Unknown
1869	≤3	41~60	Male	White	Divorced	＞100	Grade III	Positive	Unknown	T3	N0	No	No	No	No	No/Unknown	No/Unknown
1870	≤3	61~80	Male	White	Married	Unknown	Grade II	Positive	Unknown	TX	NX	No	No	No	No	No/Unknown	No/Unknown
1871	＞3	61~80	Male	Others	Married	＞100	Grade II	Positive	Unknown	T3	N1	No	No	Yes	No	No/Unknown	Yes
1872	＞3	61~80	Female	White	Unmarried	Unknown	Unknown	Unknown	Unknown	TX	N0	Yes	No	No	No	No/Unknown	No/Unknown
1873	≤3	＞80	Male	White	Married	＞100	Grade III	Positive	Ishak 0-4	T1	N1	No	No	Yes	No	No/Unknown	Yes
1874	≤3	≤40	Female	White	Unmarried	21~50	Grade I	Negative	Unknown	T2	N0	No	Yes	No	No	No/Unknown	No/Unknown
1875	≤3	41~60	Male	White	Separated	51~100	Grade II	Positive	Unknown	T3	N0	No	No	No	No	No/Unknown	Yes
1876	≤3	61~80	Male	White	Unmarried	51~100	Unknown	Positive	Unknown	T1	N0	Yes	No	Yes	No	No/Unknown	No/Unknown
1877	＞3	＞80	Female	White	Widowed	Unknown	Unknown	Unknown	Unknown	TX	N0	Yes	No	No	No	No/Unknown	Yes
1878	＞3	61~80	Male	White	Married	21~50	Grade III	Positive	Unknown	T3	N0	No	No	No	No	No/Unknown	Yes
1879	＞3	≤40	Male	White	Unmarried	＞100	Grade II	Negative	Unknown	T3	N1	No	No	No	No	No/Unknown	Yes
1880	＞3	61~80	Male	White	Married	21~50	Unknown	Positive	Unknown	T3	N0	Yes	No	No	No	No/Unknown	No/Unknown
1881	≤3	61~80	Male	White	Separated	＞100	Unknown	Positive	Unknown	T4	N0	No	No	Yes	No	No/Unknown	No/Unknown
1882	≤3	41~60	Male	White	Unmarried	＞100	Unknown	Positive	Unknown	T3	N0	No	No	No	No	No/Unknown	No/Unknown
1883	＞3	＞80	Female	Others	Widowed	51~100	Grade II	Negative	Unknown	T1	N0	No	No	Yes	No	No/Unknown	No/Unknown
1884	＞3	61~80	Female	White	Widowed	51~100	Grade III	Positive	Unknown	T3	N1	No	No	No	No	Yes	Yes
1885	＞3	61~80	Male	Others	Married	51~100	Grade II	Positive	Unknown	T2	N0	No	No	No	Wedge resection	No/Unknown	No/Unknown
1886	≤3	61~80	Male	Others	Separated	51~100	Unknown	Positive	Unknown	T3	N0	No	Yes	No	No	No/Unknown	No/Unknown
1887	≤3	61~80	Female	White	Widowed	Unknown	Grade II	Positive	Unknown	TX	N0	No	No	Yes	No	No/Unknown	No/Unknown
1888	＞3	61~80	Female	White	Widowed	＞100	Unknown	Positive	Unknown	T3	NX	No	No	No	No	No/Unknown	Yes
1889	≤3	61~80	Female	White	Married	≤20	Unknown	Positive	Unknown	T1	N1	No	No	No	No	No/Unknown	No/Unknown
1890	≤3	41~60	Female	White	Unmarried	Unknown	Unknown	Positive	Unknown	TX	N0	Unknown	Unknown	Yes	No	No/Unknown	No/Unknown
1891	＞3	61~80	Male	Others	Married	51~100	Grade III	Positive	Unknown	T4	N1	No	No	No	Lobectomy	No/Unknown	Yes
1892	＞3	61~80	Male	White	Married	≤20	Grade II	Positive	Unknown	T3	N0	No	No	No	No	No/Unknown	No/Unknown
1893	＞3	41~60	Male	White	Married	＞100	Unknown	Positive	Unknown	T1	N0	Yes	No	No	No	Yes	Yes
1894	＞3	41~60	Male	Others	Widowed	Unknown	Grade II	Positive	Unknown	T2	N0	No	No	No	No	No/Unknown	Yes
1895	＞3	＞80	Female	White	Widowed	21~50	Grade III	Unknown	Unknown	T1	N1	No	No	No	No	No/Unknown	No/Unknown
1896	≤3	61~80	Male	White	Married	21~50	Unknown	Positive	Ishak 5-6	T2	N0	No	No	No	No	No/Unknown	Yes
1897	≤3	61~80	Male	Others	Married	＞100	Unknown	Positive	Unknown	T3	N0	No	No	Yes	No	No/Unknown	No/Unknown
1898	≤3	61~80	Male	White	Widowed	51~100	Unknown	Positive	Unknown	T3	N1	No	No	No	No	No/Unknown	No/Unknown
1899	≤3	61~80	Male	White	Divorced	Unknown	Unknown	Positive	Unknown	TX	NX	No	No	No	No	No/Unknown	No/Unknown
1900	＞3	61~80	Female	Others	Divorced	＞100	Grade II	Positive	Unknown	T3	N0	No	No	No	No	No/Unknown	Yes
1901	＞3	61~80	Male	White	Married	Unknown	Unknown	Positive	Ishak 5-6	TX	N0	Yes	No	No	No	No/Unknown	Yes
1902	＞3	41~60	Male	White	Married	＞100	Grade III	Negative	Unknown	T3	N1	Yes	Unknown	Yes	No	No/Unknown	No/Unknown
1903	≤3	61~80	Female	White	Widowed	21~50	Grade III	Positive	Unknown	T1	N0	No	No	No	No	No/Unknown	Yes
1904	＞3	61~80	Male	White	Unmarried	Unknown	Grade III	Unknown	Unknown	T1	N0	No	No	No	Lobectomy	No/Unknown	No/Unknown
1905	＞3	41~60	Male	Black	Married	Unknown	Grade I	Positive	Unknown	TX	NX	No	No	Yes	No	No/Unknown	Yes
1906	≤3	41~60	Male	Black	Divorced	Unknown	Unknown	Positive	Unknown	TX	N1	Yes	No	Yes	No	No/Unknown	No/Unknown
1907	≤3	41~60	Male	White	Unmarried	Unknown	Unknown	Positive	Unknown	T1	N0	No	No	No	No	No/Unknown	No/Unknown
1908	≤3	41~60	Male	White	Married	51~100	Unknown	Positive	Unknown	T3	N0	No	No	No	No	No/Unknown	No/Unknown
1909	≤3	61~80	Male	White	Divorced	＞100	Grade III	Unknown	Unknown	T3	NX	No	No	No	No	No/Unknown	No/Unknown
1910	≤3	≤40	Male	Others	Married	Unknown	Grade III	Positive	Unknown	T3	N1	No	No	Yes	No	No/Unknown	Yes
1911	＞3	41~60	Male	White	Divorced	21~50	Grade III	Positive	Unknown	T2	N0	Yes	No	No	No	No/Unknown	No/Unknown
1912	＞3	41~60	Male	Black	Divorced	51~100	Grade III	Negative	Unknown	T3	N1	Yes	No	Yes	No	No/Unknown	Yes
1913	＞3	61~80	Male	Others	Married	Unknown	Unknown	Positive	Unknown	TX	N0	No	No	No	No	Yes	Yes
1914	＞3	41~60	Male	White	Unknown	21~50	Grade II	Positive	Ishak 5-6	T3	NX	No	No	No	No	No/Unknown	No/Unknown
1915	≤3	41~60	Male	White	Unmarried	51~100	Unknown	Unknown	Unknown	TX	N0	Yes	No	No	No	No/Unknown	No/Unknown
1916	≤3	61~80	Female	White	Widowed	51~100	Unknown	Positive	Unknown	T3	N0	Yes	No	No	Wedge resection	No/Unknown	No/Unknown
1917	≤3	＞80	Male	White	Unmarried	＞100	Unknown	Negative	Unknown	T2	N0	Unknown	Unknown	No	No	No/Unknown	No/Unknown
1918	＞3	41~60	Female	White	Married	Unknown	Unknown	Unknown	Unknown	TX	N0	No	No	Yes	No	No/Unknown	No/Unknown
1919	＞3	＞80	Female	Others	Widowed	21~50	Unknown	Positive	Unknown	T2	N0	No	No	No	No	No/Unknown	No/Unknown
1920	＞3	61~80	Female	Others	Unmarried	＞100	Unknown	Positive	Unknown	T1	N0	No	No	Yes	No	No/Unknown	Yes
1921	＞3	61~80	Male	White	Married	＞100	Unknown	Positive	Unknown	T3	N0	No	No	No	No	No/Unknown	Yes
1922	＞3	41~60	Male	White	Unknown	51~100	Unknown	Positive	Unknown	T3	N0	No	No	Yes	No	No/Unknown	Yes
1923	≤3	61~80	Female	Others	Widowed	Unknown	Unknown	Positive	Unknown	TX	N1	No	No	Yes	No	No/Unknown	Yes
1924	≤3	41~60	Male	White	Married	＞100	Grade III	Positive	Unknown	T3	NX	No	No	No	No	No/Unknown	No/Unknown
1925	≤3	61~80	Male	White	Married	51~100	Grade II	Positive	Unknown	T3	N0	No	No	No	No	No/Unknown	No/Unknown
1926	＞3	＞80	Male	White	Married	51~100	Grade I	Negative	Unknown	T1	N0	No	Yes	No	No	No/Unknown	Yes
1927	≤3	41~60	Male	Others	Married	51~100	Unknown	Positive	Unknown	T3	NX	Yes	No	Yes	No	No/Unknown	Yes
1928	＞3	41~60	Male	Others	Unknown	Unknown	Unknown	Positive	Unknown	TX	NX	Yes	Unknown	Unknown	No	No/Unknown	No/Unknown
1929	≤3	41~60	Male	White	Married	＞100	Unknown	Unknown	Unknown	T3	NX	No	No	No	No	No/Unknown	No/Unknown
1930	＞3	41~60	Female	White	Widowed	Unknown	Grade IV	Unknown	Unknown	TX	N0	Unknown	Unknown	Unknown	No	No/Unknown	No/Unknown
1931	≤3	61~80	Male	Others	Married	＞100	Grade III	Unknown	Unknown	T2	N1	Unknown	No	Yes	No	No/Unknown	No/Unknown
1932	≤3	61~80	Male	Others	Unmarried	Unknown	Unknown	Positive	Unknown	TX	NX	No	No	No	No	No/Unknown	No/Unknown
1933	≤3	41~60	Male	White	Unmarried	21~50	Unknown	Positive	Unknown	T1	NX	Yes	No	No	No	No/Unknown	No/Unknown
1934	≤3	61~80	Male	Others	Unmarried	Unknown	Unknown	Positive	Unknown	TX	N0	No	No	Yes	No	No/Unknown	No/Unknown
1935	≤3	＞80	Male	White	Unmarried	51~100	Unknown	Positive	Unknown	T3	N0	No	No	No	No	No/Unknown	No/Unknown
1936	＞3	61~80	Male	Others	Married	＞100	Grade I	Negative	Unknown	T3	N0	No	No	No	No	No/Unknown	No/Unknown
1937	≤3	61~80	Male	Others	Married	51~100	Unknown	Positive	Unknown	T3	NX	No	No	Yes	No	No/Unknown	No/Unknown
1938	≤3	41~60	Male	White	Married	Unknown	Unknown	Positive	Unknown	T3	N1	No	No	No	No	No/Unknown	Yes
1939	＞3	61~80	Female	Others	Unmarried	51~100	Grade III	Positive	Unknown	T3	N1	No	No	No	No	No/Unknown	Yes
1940	≤3	61~80	Female	Black	Married	Unknown	Unknown	Positive	Unknown	T3	N0	No	No	Yes	No	No/Unknown	No/Unknown
1941	≤3	61~80	Male	White	Married	51~100	Grade IV	Positive	Unknown	T3	N0	No	Yes	No	No	No/Unknown	No/Unknown
1942	＞3	41~60	Male	Black	Unknown	＞100	Grade III	Negative	Unknown	T1	NX	No	No	Unknown	No	No/Unknown	Yes
1943	＞3	41~60	Male	White	Unmarried	Unknown	Unknown	Unknown	Unknown	TX	NX	Yes	No	No	No	Yes	Yes
1944	≤3	41~60	Female	Others	Unknown	＞100	Grade III	Positive	Unknown	T3	N1	No	No	No	No	No/Unknown	Yes
1945	＞3	41~60	Male	White	Unmarried	＞100	Unknown	Positive	Unknown	T3	NX	Yes	No	Yes	No	No/Unknown	Yes
1946	≤3	61~80	Male	Others	Married	51~100	Unknown	Positive	Unknown	TX	NX	No	No	Yes	No	No/Unknown	No/Unknown
1947	＞3	＞80	Male	Black	Widowed	＞100	Grade III	Positive	Unknown	T4	N0	No	No	Yes	No	No/Unknown	Yes
1948	＞3	61~80	Male	White	Unmarried	51~100	Grade III	Positive	Unknown	T3	N1	No	No	Yes	No	Yes	Yes
1949	＞3	61~80	Male	White	Divorced	51~100	Unknown	Positive	Unknown	T3	N0	No	No	No	No	No/Unknown	Yes
1950	＞3	61~80	Male	White	Married	＞100	Grade I	Positive	Unknown	T4	N0	No	No	No	No	Yes	No/Unknown
1951	＞3	41~60	Male	White	Unmarried	Unknown	Grade II	Positive	Unknown	T4	N1	Yes	No	Yes	No	No/Unknown	Yes
1952	＞3	＞80	Female	White	Widowed	51~100	Unknown	Negative	Unknown	T2	N1	No	No	No	No	No/Unknown	No/Unknown
1953	≤3	61~80	Female	White	Unmarried	51~100	Unknown	Positive	Unknown	TX	N0	Yes	No	No	No	No/Unknown	No/Unknown
1954	≤3	41~60	Male	White	Married	21~50	Unknown	Positive	Unknown	T2	N1	Yes	No	No	No	No/Unknown	No/Unknown
1955	≤3	61~80	Male	White	Married	Unknown	Grade II	Positive	Unknown	T3	N1	No	No	No	No	No/Unknown	Yes
1956	≤3	＞80	Male	Others	Married	Unknown	Unknown	Unknown	Unknown	TX	NX	No	No	No	No	No/Unknown	Yes
1957	＞3	61~80	Female	White	Unmarried	＞100	Grade I	Negative	Unknown	T1	NX	No	No	No	No	No/Unknown	No/Unknown
1958	≤3	61~80	Male	White	Married	Unknown	Unknown	Positive	Unknown	T3	N0	No	No	No	No	No/Unknown	Yes
1959	＞3	41~60	Male	Others	Unmarried	Unknown	Unknown	Positive	Ishak 5-6	T3	NX	No	No	No	No	No/Unknown	No/Unknown
1960	＞3	61~80	Male	Others	Married	＞100	Grade III	Positive	Unknown	T3	N0	No	No	Yes	No	No/Unknown	Yes
1961	≤3	41~60	Male	White	Married	21~50	Unknown	Positive	Unknown	T3	N0	Yes	No	No	No	No/Unknown	No/Unknown
1962	≤3	61~80	Female	Black	Married	Unknown	Unknown	Unknown	Unknown	TX	NX	No	No	Yes	No	No/Unknown	No/Unknown
1963	≤3	61~80	Male	White	Married	Unknown	Grade III	Positive	Unknown	TX	N0	No	No	No	No	No/Unknown	No/Unknown
1964	≤3	61~80	Male	Black	Separated	51~100	Grade I	Positive	Unknown	T1	N0	No	Unknown	No	No	No/Unknown	No/Unknown
1965	≤3	41~60	Female	White	Widowed	＞100	Unknown	Negative	Unknown	T3	N1	No	No	No	No	No/Unknown	No/Unknown
1966	≤3	41~60	Female	White	Widowed	＞100	Unknown	Positive	Unknown	T1	N0	Yes	No	No	No	No/Unknown	No/Unknown
1967	≤3	41~60	Male	Others	Divorced	Unknown	Unknown	Unknown	Unknown	TX	NX	No	No	No	No	No/Unknown	Yes
1968	≤3	61~80	Male	White	Widowed	＞100	Grade III	Positive	Unknown	T4	N1	Unknown	No	No	No	No/Unknown	No/Unknown
1969	＞3	41~60	Female	White	Unmarried	51~100	Unknown	Positive	Ishak 5-6	T3	N1	Yes	No	No	No	Yes	Yes
1970	＞3	61~80	Female	White	Widowed	＞100	Unknown	Positive	Ishak 5-6	T3	N1	No	No	No	No	No/Unknown	Yes
1971	≤3	41~60	Male	Others	Unmarried	51~100	Unknown	Positive	Unknown	T1	NX	Unknown	Unknown	Unknown	No	No/Unknown	No/Unknown
1972	≤3	61~80	Female	White	Widowed	51~100	Grade II	Positive	Unknown	T1	N0	Yes	No	No	No	Yes	No/Unknown
1973	≤3	61~80	Male	White	Married	Unknown	Unknown	Positive	Unknown	TX	NX	No	No	Yes	No	No/Unknown	No/Unknown
1974	≤3	41~60	Male	White	Divorced	51~100	Unknown	Positive	Unknown	T3	N0	No	No	Yes	No	No/Unknown	No/Unknown
1975	＞3	61~80	Male	White	Unmarried	Unknown	Grade II	Negative	Unknown	TX	NX	No	No	Unknown	No	No/Unknown	No/Unknown
1976	＞3	61~80	Male	Others	Unknown	＞100	Grade II	Positive	Unknown	T2	N0	No	No	Yes	No	No/Unknown	Yes
1977	≤3	61~80	Male	White	Married	51~100	Unknown	Unknown	Unknown	T3	N1	No	No	No	No	No/Unknown	No/Unknown
1978	≤3	61~80	Male	Black	Unmarried	＞100	Unknown	Positive	Unknown	T1	N1	No	No	Yes	No	No/Unknown	No/Unknown
1979	≤3	61~80	Male	Others	Married	Unknown	Unknown	Negative	Unknown	TX	NX	No	No	Yes	No	No/Unknown	No/Unknown
1980	≤3	61~80	Male	Others	Married	＞100	Unknown	Positive	Unknown	T2	N1	No	No	No	No	No/Unknown	Yes
1981	≤3	41~60	Male	White	Unmarried	51~100	Unknown	Positive	Unknown	T3	N1	No	No	No	No	No/Unknown	No/Unknown
1982	＞3	61~80	Male	Black	Divorced	＞100	Unknown	Positive	Unknown	T4	N0	No	No	No	No	No/Unknown	No/Unknown
1983	≤3	61~80	Male	Others	Unmarried	51~100	Unknown	Positive	Unknown	T3	N0	No	No	Yes	No	No/Unknown	No/Unknown
1984	≤3	61~80	Male	White	Married	＞100	Unknown	Positive	Unknown	T1	NX	No	No	Yes	No	No/Unknown	Yes
1985	≤3	61~80	Male	White	Divorced	Unknown	Unknown	Negative	Unknown	TX	N0	No	No	Yes	No	No/Unknown	No/Unknown
1986	≤3	41~60	Male	White	Divorced	Unknown	Unknown	Unknown	Unknown	TX	N0	No	No	Yes	No	No/Unknown	No/Unknown
1987	＞3	61~80	Female	White	Divorced	21~50	Unknown	Negative	Ishak 5-6	T3	N0	No	No	Yes	No	No/Unknown	Yes
1988	≤3	61~80	Male	White	Divorced	≤20	Unknown	Positive	Unknown	T2	N0	No	No	Yes	No	No/Unknown	No/Unknown
1989	≤3	61~80	Male	Others	Married	＞100	Unknown	Positive	Unknown	T3	N0	No	No	No	No	No/Unknown	No/Unknown
1990	≤3	61~80	Male	Others	Married	≤20	Unknown	Negative	Unknown	T2	N0	No	No	Yes	No	No/Unknown	No/Unknown
1991	≤3	＞80	Female	White	Widowed	21~50	Unknown	Unknown	Unknown	T2	NX	No	No	No	No	No/Unknown	No/Unknown
1992	≤3	41~60	Male	Black	Unmarried	51~100	Grade III	Positive	Unknown	T4	N0	No	No	Yes	No	No/Unknown	No/Unknown
1993	≤3	＞80	Female	White	Married	＞100	Unknown	Positive	Unknown	T3	N0	No	No	Yes	No	No/Unknown	Yes
1994	≤3	41~60	Male	Others	Divorced	Unknown	Grade III	Positive	Unknown	TX	NX	No	No	Yes	No	No/Unknown	No/Unknown
1995	＞3	61~80	Male	Black	Unmarried	≤20	Unknown	Negative	Unknown	T1	N0	No	No	Yes	Local tumor destruction	No/Unknown	No/Unknown
1996	＞3	61~80	Male	White	Unmarried	≤20	Grade I	Negative	Ishak 5-6	T2	N1	Unknown	Unknown	Unknown	No	No/Unknown	No/Unknown
1997	＞3	41~60	Male	White	Unmarried	21~50	Unknown	Positive	Unknown	T2	N0	No	No	No	No	No/Unknown	No/Unknown
1998	＞3	41~60	Male	Black	Unmarried	Unknown	Unknown	Positive	Ishak 5-6	TX	N0	Yes	No	No	No	No/Unknown	No/Unknown
1999	≤3	41~60	Male	White	Married	Unknown	Unknown	Negative	Unknown	TX	N0	No	No	Yes	No	No/Unknown	No/Unknown
[truncated: 3,212 more rows]
